# Supplementary material for: Habitat selection in natural and human-modified landscapes by capybaras (Hydrochoerus hydrochaeris), an important host for Amblyomma sculptum ticks
Source: PLoS One. 2020 Aug 20;15(8):e0229277. doi: 10.1371/journal.pone.0229277 (PMC7444575; doi:10.1371/journal.pone.0229277)
Supplement: S1 Data — (CSV) [file pone.0229277.s006.csv]

Ind.ID	Study.Area	Landscape	X	Y	Season	Time.Period2	ndvi	forest	grasses	water
7	Sao_Paulo	Anthropic	33.279.165.796.626	740.483.329.884.239	Wet	Night	0.28491485118866	533.595.809.936.523	12.330.500.793.457	241.821.022.033.691
7	Sao_Paulo	Anthropic	332.941.669.085.251	740.475.791.058.899	Wet	Day	0.54771214723587	241.821.022.033.691	1.749.453.125	261.067.848.205.566
7	Sao_Paulo	Anthropic	332.901.736.806.426	740.477.252.991.248	Wet	Day	0.205182895064354	261.067.848.205.566	16.327.165.222.168	26.183.910.369.873
7	Sao_Paulo	Anthropic	33.271.980.994.609	740.490.502.357.792	Wet	Night	0.351894706487656	123.729.469.299.316	281.866.302.490.234	114.749.717.712.402
7	Sao_Paulo	Anthropic	332.783.533.224.314	740.484.154.600.134	Wet	Night	0.247909158468246	59.097.484.588.623	112.064.834.594.727	321.314.277.648.926
7	Sao_Paulo	Anthropic	332.978.751.017.972	740.481.878.020.544	Wet	Day	0.503425896167755	92.574.104.309.082	244.318.069.458.008	0
7	Sao_Paulo	Anthropic	332.977.237.730.416	740.481.707.958.584	Wet	Day	0.480740040540695	917.646.255.493.164	243.068.603.515.625	0
7	Sao_Paulo	Anthropic	332.980.839.586.578	740.480.672.095.386	Wet	Day	0.464987546205521	819.193.878.173.828	236.338.745.117.188	0
7	Sao_Paulo	Anthropic	332.860.529.321.599	740.477.978.072.857	Wet	Night	0.531389713287354	381.560.707.092.285	143.710.144.042.969	24.265.344.619.751
7	Sao_Paulo	Anthropic	332.557.447.616.433	740.481.857.157.481	Wet	Night	0.458897978067398	964.151.992.797.852	157.167.633.056.641	259.689.361.572.266
7	Sao_Paulo	Anthropic	332.663.243.465.213	740.481.279.914.023	Wet	Night	0.590424239635468	889.074.325.561.523	132.130.737.304.688	154.515.090.942.383
7	Sao_Paulo	Anthropic	332.985.594.955.861	740.480.544.597.523	Wet	Day	0.397170394659042	833.106.460.571.289	240.323.760.986.328	0
7	Sao_Paulo	Anthropic	332.926.307.866.765	74.048.481.867.276	Wet	Day	-0.0184884797781706	105.215.866.088.867	216.291.290.283.203	449.050.378.799.438
7	Sao_Paulo	Anthropic	33.269.599.524.952	740.502.420.920.437	Wet	Night	0.135743752121925	682.792.816.162.109	102.399.234.771.729	218.341.934.204.102
7	Sao_Paulo	Anthropic	332.740.991.738.214	740.493.098.115.711	Wet	Night	0.494125813245773	136.573.333.740.234	189.454.555.511.475	115.240.707.397.461
7	Sao_Paulo	Anthropic	332.990.176.721.156	740.480.686.028.317	Wet	Day	0.475889563560486	863.765.640.258.789	2.445.078.125	0
7	Sao_Paulo	Anthropic	3.329.390.006.534	740.476.255.397.058	Wet	Day	0.592277944087982	281.149.997.711.182	175.359.771.728.516	220.903.568.267.822
7	Sao_Paulo	Anthropic	33.287.924.341.992	740.479.362.705.243	Wet	Night	0.257891625165939	521.362.762.451.172	166.693.878.173.828	284.004.378.318.787
7	Sao_Paulo	Anthropic	332.492.915.968.084	740.474.311.204.139	Wet	Night	0.709728956222534	180.739.288.330.078	225.725.433.349.609	336.260.467.529.297
7	Sao_Paulo	Anthropic	332.611.128.522.711	740.476.039.605.572	Wet	Night	0.318234473466873	106.738.052.368.164	136.351.684.570.312	21.859.114.074.707
7	Sao_Paulo	Anthropic	332.983.424.898.539	740.480.219.844.737	Wet	Day	0.472856402397156	784.232.711.791.992	234.651.916.503.906	0
7	Sao_Paulo	Anthropic	332.987.527.550.318	740.478.553.267.099	Wet	Day	0.42612025141716	641.686.553.955.078	225.787.948.608.398	0
7	Sao_Paulo	Anthropic	332.915.866.930.127	740.476.808.329.515	Wet	Day	0.325718224048615	261.067.848.205.566	167.116.729.736.328	257.176.914.215.088
7	Sao_Paulo	Anthropic	332.707.255.829.461	7.404.770.993.057	Wet	Night	0.498723775148392	373.549.461.364.746	105.426.467.895.508	126.054.443.359.375
7	Sao_Paulo	Anthropic	332.438.255.620.469	740.480.291.511.938	Wet	Night	0.410611152648926	548.503.570.556.641	244.020.751.953.125	378.909.118.652.344
7	Sao_Paulo	Anthropic	332.557.983.806.615	74.048.495.327.842	Wet	Night	0.0567907840013504	809.537.048.339.844	128.148.620.605.469	257.176.910.400.391
7	Sao_Paulo	Anthropic	332.984.226.161.238	740.481.171.002.928	Wet	Day	0.483365029096603	88.657.600.402.832	243.524.444.580.078	0
7	Sao_Paulo	Anthropic	332.955.559.597.505	740.476.105.876.441	Wet	Day	0.420336365699768	323.814.811.706.543	187.464.401.245.117	18.514.820.098.877
7	Sao_Paulo	Anthropic	33.292.194.603.503	740.476.990.227.854	Wet	Day	0.633609056472778	306.540.603.637.695	172.109.939.575.195	198.803.062.438.965
7	Sao_Paulo	Anthropic	332.370.948.915.595	740.470.207.226.973	Wet	Night	0.524247586727142	502.053.565.979.004	259.549.560.546.875	465.684.936.523.438
7	Sao_Paulo	Anthropic	332.315.510.350.215	740.477.542.206.895	Wet	Night	0.661802113056183	527.132.339.477.539	186.882.659.912.109	503.661.590.576.172
7	Sao_Paulo	Anthropic	332.980.622.257.103	740.480.606.505.042	Wet	Day	0.464987546205521	819.193.878.173.828	236.338.745.117.188	0
7	Sao_Paulo	Anthropic	332.934.705.909.861	740.475.296.944.664	Wet	Day	0.38476175069809	200.821.418.762.207	166.633.392.333.984	301.900.806.427.002
7	Sao_Paulo	Anthropic	332.930.109.244.626	740.475.556.415.508	Wet	Day	0.491737574338913	2.162.912.940.979	165.601.593.017.578	287.532.520.294.189
7	Sao_Paulo	Anthropic	332.859.306.635.156	740.477.768.469.473	Wet	Night	0.518214702606201	361.478.576.660.156	14.203.059.387.207	261.067.848.205.566
7	Sao_Paulo	Anthropic	332.565.314.783.216	740.473.159.928.479	Wet	Night	0.654703438282013	575.065.040.588.379	15.546.484.375	27.188.134.765.625
7	Sao_Paulo	Anthropic	332.676.161.848.487	740.476.940.974.602	Wet	Night	0.458822995424271	607.132.034.301.758	112.406.196.594.238	155.412.948.608.398
7	Sao_Paulo	Anthropic	332.941.762.735.256	740.474.967.174.153	Wet	Day	0.350837349891663	161.907.405.853.271	16.903.630.065.918	341.396.408.081.055
7	Sao_Paulo	Anthropic	332.914.630.584.645	740.476.449.196.559	Wet	Day	0.450800895690918	2.162.912.940.979	162.652.954.101.562	298.542.518.615.723
7	Sao_Paulo	Anthropic	332.442.755.741.933	740.480.431.759.562	Wet	Night	0.362521678209305	533.595.809.936.523	240.927.124.023.438	374.907.287.597.656
7	Sao_Paulo	Anthropic	332.877.578.728.176	740.488.251.945.022	Wet	Day	0.27832967042923	11.059.774.017.334	157.424.011.230.469	206.758.308.410.645
7	Sao_Paulo	Anthropic	332.948.967.573.788	740.474.953.213.343	Wet	Day	0.437687307596207	179.620.151.519.775	17.324.267.578.125	329.371.643.066.406
7	Sao_Paulo	Anthropic	332.945.401.306.115	740.475.585.980.877	Wet	Day	0.494872540235519	228.971.652.984.619	17.617.431.640.625	281.149.997.711.182
7	Sao_Paulo	Anthropic	33.291.728.077.224	740.474.347.930.601	Wet	Day	0.667227685451508	635.053.110.122.681	148.662.124.633.789	440.435.791.015.625
7	Sao_Paulo	Anthropic	332.910.747.765.128	740.460.364.767.457	Wet	Night	0.60374253988266	381.560.707.092.285	844.405.746.459.961	182.261.352.539.062
7	Sao_Paulo	Anthropic	332.994.037.137.581	740.455.705.987.189	Wet	Night	0.158499255776405	224.525.184.631.348	167.406.066.894.531	20.602.555.847.168
7	Sao_Paulo	Anthropic	332.937.779.120.149	740.487.271.567.608	Wet	Day	0.280192255973816	104.427.139.282.227	215.731.201.171.875	0
7	Sao_Paulo	Anthropic	332.934.686.145.882	740.487.245.901.627	Wet	Day	0.179361194372177	104.446.449.279.785	212.073.516.845.703	0
7	Sao_Paulo	Anthropic	332.948.789.853.948	740.486.225.298.414	Wet	Day	-0.151065140962601	11.453.865.814.209	229.059.707.641.602	0
7	Sao_Paulo	Anthropic	332.919.552.561.464	740.488.068.195.212	Wet	Night	0.346877932548523	977.239.227.294.922	195.952.728.271.484	152.941.045.761.108
7	Sao_Paulo	Anthropic	332.821.934.889.553	740.494.894.670.272	Wet	Night	0.495239466428757	110.524.787.902.832	812.272.415.161.133	851.065.979.003.906
7	Sao_Paulo	Anthropic	332.815.030.563.977	740.502.685.940.679	Wet	Night	0.138919025659561	413.516.616.821.289	889.301.147.460.938	162.280.609.130.859
7	Sao_Paulo	Anthropic	332.916.175.206.694	740.476.343.523.609	Wet	Day	0.492245316505432	224.525.184.631.348	16.375.260.925.293	284.004.383.087.158
7	Sao_Paulo	Anthropic	332.922.198.388.097	740.476.298.317.771	Wet	Day	0.551270484924316	257.176.914.215.088	167.152.923.583.984	245.133.800.506.592
7	Sao_Paulo	Anthropic	332.908.222.915.806	740.476.820.681.955	Wet	Day	0.242239236831665	228.971.652.984.619	162.913.101.196.289	301.232.147.216.797
7	Sao_Paulo	Anthropic	332.413.116.063.938	740.479.973.786.319	Wet	Night	0.375634342432022	619.949.760.437.012	267.100.036.621.094	405.266.387.939.453
7	Sao_Paulo	Anthropic	332.417.583.204.509	740.477.625.404.534	Wet	Night	0.429619401693344	378.909.111.022.949	277.518.920.898.438	402.164.642.333.984
7	Sao_Paulo	Anthropic	332.887.860.154.558	740.487.959.068.602	Wet	Day	0.161394998431206	107.772.087.097.168	167.164.993.286.133	172.753.124.237.061
7	Sao_Paulo	Anthropic	332.938.434.117.395	740.475.756.371.298	Wet	Day	0.547919154167175	240.985.717.773.438	172.297.286.987.305	261.067.848.205.566
7	Sao_Paulo	Anthropic	332.925.293.837.526	740.476.212.127.971	Wet	Day	0.521559357643127	251.628.532.409.668	166.693.878.173.828	251.628.532.409.668
7	Sao_Paulo	Anthropic	332.871.442.551.884	740.477.609.497.982	Wet	Night	0.620174169540405	361.478.576.660.156	147.422.622.680.664	224.525.184.631.348
7	Sao_Paulo	Anthropic	332.523.243.973.779	740.480.653.078.187	Wet	Night	0.39816889166832	624.809.646.606.445	184.930.252.075.195	294.742.645.263.672
7	Sao_Paulo	Anthropic	332.555.867.984.227	740.472.315.205.391	Wet	Night	0.587070822715759	470.110.893.249.512	158.966.369.628.906	282.416.625.976.562
7	Sao_Paulo	Anthropic	332.936.347.105.154	740.475.600.054.362	Wet	Day	0.571299016475677	220.903.568.267.822	169.465.209.960.938	281.149.997.711.182
7	Sao_Paulo	Anthropic	332.936.122.537.558	740.475.867.817.739	Wet	Day	0.462041288614273	261.067.848.205.566	172.531.204.223.633	240.985.717.773.438
7	Sao_Paulo	Anthropic	332.922.661.800.286	740.476.446.144.098	Wet	Day	0.551270484924316	257.176.914.215.088	167.152.923.583.984	245.133.800.506.592
7	Sao_Paulo	Anthropic	332.370.007.010.685	740.469.507.308.638	Wet	Night	0.485622435808182	441.807.136.535.645	261.846.801.757.812	467.461.212.158.203
7	Sao_Paulo	Anthropic	332.423.810.055.995	740.478.034.533.489	Wet	Night	0.568436443805695	387.850.608.825.684	270.341.735.839.844	395.618.225.097.656
7	Sao_Paulo	Anthropic	332.609.708.487.599	74.047.603.798.824	Wet	Day	0.359310299158096	105.426.467.895.508	137.749.450.683.594	22.047.412.109.375
7	Sao_Paulo	Anthropic	332.928.396.024.326	740.474.628.585.322	Wet	Day	0.494892090559006	117.098.007.202.148	156.614.959.716.797	389.924.659.729.004
7	Sao_Paulo	Anthropic	332.929.331.458.669	740.475.657.422.736	Wet	Day	0.491737574338913	2.162.912.940.979	165.601.593.017.578	287.532.520.294.189
7	Sao_Paulo	Anthropic	332.898.940.244.234	74.047.785.562.251	Wet	Day	0.390171527862549	321.941.223.144.531	166.148.635.864.258	209.663.715.362.549
7	Sao_Paulo	Anthropic	332.602.725.740.171	740.474.550.392.561	Wet	Night	0.58826732635498	909.257.659.912.109	13.225.276.184.082	231.258.758.544.922
7	Sao_Paulo	Anthropic	332.523.699.748.195	740.470.466.653.301	Wet	Night	0.573512375354767	24.265.344.619.751	182.349.838.256.836	319.110.229.492.188
7	Sao_Paulo	Anthropic	332.615.244.593.938	740.476.053.153.579	Wet	Day	0.725845813751221	109.424.644.470.215	13.360.285.949.707	214.832.000.732.422
7	Sao_Paulo	Anthropic	332.940.663.278.272	740.475.381.242.554	Wet	Day	0.396253496408463	200.821.418.762.207	170.615.493.774.414	301.232.147.216.797
7	Sao_Paulo	Anthropic	332.921.998.152.574	740.476.531.775.835	Wet	Day	0.617150485515594	273.146.667.480.469	168.797.546.386.719	228.971.652.984.619
7	Sao_Paulo	Anthropic	332.739.447.328.063	740.477.040.698.542	Wet	Night	0.338480144739151	724.071.931.838.989	984.024.963.378.906	991.984.634.399.414
7	Sao_Paulo	Anthropic	332.803.311.103.487	740.485.708.794.683	Wet	Night	0.187039062380791	801.778.106.689.453	11.392.081.451.416	198.803.062.438.965
7	Sao_Paulo	Anthropic	332.552.412.834.012	740.471.791.843.234	Wet	Night	0.620646059513092	400.133.857.727.051	160.066.146.850.586	288.526.641.845.703
7	Sao_Paulo	Anthropic	332.538.188.184.897	740.479.521.611.171	Wet	Day	-0.017947843298316	692.470.016.479.492	185.115.524.291.992	280.028.900.146.484
7	Sao_Paulo	Anthropic	332.512.780.374.818	740.477.074.948.661	Wet	Day	0.645996272563934	355.856.475.830.078	219.051.895.141.602	309.974.884.033.203
7	Sao_Paulo	Anthropic	33.254.490.143.116	740.476.469.190.245	Wet	Day	0.490724474191666	663.926.696.777.344	190.515.930.175.781	280.072.113.037.109
7	Sao_Paulo	Anthropic	33.248.255.839.101	740.471.327.929.121	Wet	Night	0.683498799800873	200.821.423.530.579	225.099.227.905.273	355.158.813.476.562
7	Sao_Paulo	Anthropic	332.501.510.337.715	74.047.089.101.767	Wet	Night	0.581685721874237	152.941.045.761.108	206.611.968.994.141	339.726.715.087.891
7	Sao_Paulo	Anthropic	332.769.304.603.322	740.481.243.364.721	Wet	Day	0.246097698807716	281.149.997.711.182	131.319.396.972.656	52.097.583.770.752
7	Sao_Paulo	Anthropic	332.920.072.785.652	740.476.751.090.063	Wet	Day	0.549431920051575	278.990.039.825.439	169.322.357.177.734	227.203.502.655.029
7	Sao_Paulo	Anthropic	332.911.364.393.358	740.476.689.136.641	Wet	Day	0.386957973241806	24.265.344.619.751	164.979.415.893.555	289.628.772.735.596
7	Sao_Paulo	Anthropic	332.564.948.078.509	740.484.360.938.112	Wet	Night	0.401920318603516	894.726.486.206.055	130.302.001.953.125	251.034.820.556.641
7	Sao_Paulo	Anthropic	332.511.158.653.121	740.481.174.237.227	Wet	Night	0.316955059766769	596.071.014.404.297	187.238.388.061.523	306.198.364.257.812
7	Sao_Paulo	Anthropic	332.595.570.183.995	740.476.643.201.827	Wet	Night	0.323817938566208	101.965.087.890.625	151.948.974.609.375	231.816.131.591.797
7	Sao_Paulo	Anthropic	332.920.474.176.605	740.476.455.839.831	Wet	Day	0.537997424602509	245.133.800.506.592	1.660.029.296.875	257.176.914.215.088
7	Sao_Paulo	Anthropic	332.912.536.453.339	740.476.625.125.741	Wet	Day	0.436588227748871	224.525.184.631.348	16.327.165.222.168	301.232.147.216.797
7	Sao_Paulo	Anthropic	332.918.397.613.968	740.476.207.610.756	Wet	Day	0.46707683801651	217.221.584.320.068	163.209.884.643.555	285.420.875.549.316
7	Sao_Paulo	Anthropic	332.329.651.474.524	740.477.450.911.059	Wet	Night	0.544795393943787	657.824.325.561.523	201.082.321.166.992	489.959.014.892.578
7	Sao_Paulo	Anthropic	332.499.111.967.335	740.480.997.703.422	Wet	Night	0.655171394348145	522.135.696.411.133	196.476.852.416.992	318.370.056.152.344
7	Sao_Paulo	Anthropic	332.615.673.040.044	740.476.328.305.706	Wet	Day	0.598093509674072	112.406.196.594.238	136.588.104.248.047	213.438.323.974.609
7	Sao_Paulo	Anthropic	332.911.126.868.802	740.476.531.599.443	Wet	Day	0.341724216938019	2.162.912.940.979	162.218.475.341.797	317.526.550.292.969
7	Sao_Paulo	Anthropic	332.937.211.548.304	740.475.545.661.239	Wet	Day	0.571299016475677	220.903.568.267.822	169.465.209.960.938	281.149.997.711.182
7	Sao_Paulo	Anthropic	332.525.182.376.208	740.480.857.962.654	Wet	Night	0.194462984800339	653.210.067.749.023	182.139.602.661.133	292.545.196.533.203
7	Sao_Paulo	Anthropic	332.779.087.327.379	740.486.321.380.357	Wet	Night	0.373574376106262	805.541.763.305.664	923.996.810.913.086	423.633.270.263.672
7	Sao_Paulo	Anthropic	332.852.812.733.575	740.477.730.073.791	Wet	Day	0.523808240890503	361.478.576.660.156	137.764.083.862.305	281.149.997.711.182
7	Sao_Paulo	Anthropic	332.917.633.731.524	740.476.455.933.253	Wet	Day	0.505668342113495	234.196.014.404.297	164.869.369.506.836	270.177.593.231.201
7	Sao_Paulo	Anthropic	332.850.204.550.896	740.477.394.852.875	Wet	Night	0.479681849479675	321.314.277.648.926	133.285.537.719.727	321.314.277.648.926
7	Sao_Paulo	Anthropic	332.361.321.129.126	740.476.772.688.453	Wet	Night	0.566723227500916	764.705.200.195.312	233.756.484.985.352	458.963.745.117.188
7	Sao_Paulo	Anthropic	332.661.374.291.068	740.481.184.754.472	Wet	Night	0.556708574295044	90.814.811.706.543	132.921.936.035.156	156.499.038.696.289
7	Sao_Paulo	Anthropic	332.916.723.380.502	740.477.723.003.181	Wet	Day	0.658346116542816	350.719.528.198.242	175.647.018.432.617	206.758.308.410.645
7	Sao_Paulo	Anthropic	332.927.895.828.916	74.047.759.061.964	Wet	Day	0.348190635442734	389.924.659.729.004	180.482.498.168.945	113.601.751.327.515
7	Sao_Paulo	Anthropic	33.290.663.385.026	740.477.317.257.171	Wet	Day	0.414937525987625	284.004.383.087.158	167.116.729.736.328	240.985.717.773.438
7	Sao_Paulo	Anthropic	332.590.561.548.324	740.474.957.393.516	Wet	Night	0.390501618385315	863.765.640.258.789	143.990.509.033.203	240.927.124.023.438
7	Sao_Paulo	Anthropic	332.595.979.339.441	740.475.742.149.102	Wet	Night	0.526644110679626	964.151.992.797.852	144.870.071.411.133	232.484.954.833.984
7	Sao_Paulo	Anthropic	332.914.487.569.968	740.477.707.171.208	Wet	Day	0.604489147663116	343.163.795.471.191	174.622.283.935.547	204.798.469.543.457
7	Sao_Paulo	Anthropic	332.936.025.709.804	740.475.461.249.639	Wet	Day	0.571299016475677	220.903.568.267.822	169.465.209.960.938	281.149.997.711.182
7	Sao_Paulo	Anthropic	332.678.750.710.824	740.480.137.999.354	Wet	Night	0.561585366725922	706.309.280.395.508	135.996.292.114.258	140.761.352.539.062
7	Sao_Paulo	Anthropic	332.425.850.097.928	74.048.030.505.597	Wet	Night	0.400115221738815	607.132.034.301.758	253.457.000.732.422	390.916.320.800.781
7	Sao_Paulo	Anthropic	332.675.389.957.273	740.489.464.998.639	Wet	Night	0.551631212234497	132.008.590.698.242	502.053.565.979.004	149.958.618.164.062
7	Sao_Paulo	Anthropic	3.329.822.724.744	740.482.089.127.557	Wet	Day	0.237611755728722	979.094.543.457.031	249.964.202.880.859	0
7	Sao_Paulo	Anthropic	332.981.873.402.764	740.480.565.841.275	Wet	Day	0.462041288614273	82.336.784.362.793	23.765.754.699.707	0
7	Sao_Paulo	Anthropic	332.994.447.187.558	74.047.835.180.986	Wet	Day	-0.170590534806252	654.135.513.305.664	230.201.278.686.523	0
7	Sao_Paulo	Anthropic	332.439.832.447.499	740.480.172.590.221	Wet	Night	0.350326329469681	522.135.696.411.133	24.375.617.980.957	377.084.686.279.297
7	Sao_Paulo	Anthropic	332.440.917.764.512	740.480.063.075.793	Wet	Night	0.436105161905289	503.657.569.885.254	245.051.513.671.875	377.271.789.550.781
7	Sao_Paulo	Anthropic	332.983.047.853.174	740.480.480.789.752	Wet	Day	0.462041288614273	82.336.784.362.793	23.765.754.699.707	0
7	Sao_Paulo	Anthropic	332.941.254.449.815	740.474.944.446.088	Wet	Day	0.25918835401535	160.657.138.824.463	167.658.828.735.352	341.396.408.081.055
7	Sao_Paulo	Anthropic	332.874.649.727.051	740.478.068.333.824	Wet	Day	0.43526354432106	421.725.006.103.516	153.428.100.585.938	161.907.405.853.271
7	Sao_Paulo	Anthropic	332.513.310.732.966	74.047.125.554.918	Wet	Night	0.601951897144318	257.176.914.215.088	196.240.661.621.094	327.049.255.371.094
7	Sao_Paulo	Anthropic	332.509.441.260.099	740.471.050.678.734	Wet	Night	0.577505886554718	217.221.584.320.068	199.471.389.770.508	331.525.695.800.781
7	Sao_Paulo	Anthropic	332.914.219.526.519	740.475.750.994.671	Wet	Day	0.374543398618698	161.907.405.853.271	157.628.829.956.055	34.198.657.989.502
7	Sao_Paulo	Anthropic	332.910.813.539.955	740.477.580.060.112	Wet	Day	0.549371898174286	311.758.689.880.371	17.087.532.043.457	220.903.568.267.822
7	Sao_Paulo	Anthropic	332.917.173.561.392	740.476.728.966.355	Wet	Day	0.325718224048615	261.067.848.205.566	167.116.729.736.328	257.176.914.215.088
7	Sao_Paulo	Anthropic	332.783.246.646.602	740.483.979.286.593	Wet	Night	0.270240247249603	571.194.877.624.512	113.690.467.834.473	321.941.223.144.531
7	Sao_Paulo	Anthropic	332.555.188.112.787	740.485.008.791.799	Wet	Night	0.064616821706295	782.173.004.150.391	130.332.946.777.344	26.119.140.625
7	Sao_Paulo	Anthropic	332.621.758.917.585	740.475.643.038.807	Wet	Night	0.764634549617767	10.634.058.380.127	126.581.237.792.969	210.709.442.138.672
7	Sao_Paulo	Anthropic	332.905.228.939.757	740.476.014.329.502	Wet	Day	0.398785769939423	14.620.020.866.394	154.984.191.894.531	381.560.707.092.285
7	Sao_Paulo	Anthropic	332.929.646.394.291	740.475.673.285.956	Wet	Day	0.512892663478851	235.055.446.624.756	167.164.993.286.133	267.929.191.589.355
7	Sao_Paulo	Anthropic	332.917.859.172.625	74.047.851.727.524	Wet	Day	0.432105660438538	432.582.588.195.801	183.584.182.739.258	13.471.510.887.146
7	Sao_Paulo	Anthropic	332.296.779.084.522	740.470.313.103.683	Wet	Night	0.366745322942734	640.743.103.027.344	19.062.174.987.793	5.348.037.109.375
7	Sao_Paulo	Anthropic	332.334.063.999.535	740.469.134.051.926	Wet	Night	0.474453181028366	502.053.565.979.004	22.849.560.546.875	503.192.932.128.906
7	Sao_Paulo	Anthropic	332.756.916.687.198	740.479.396.329.877	Wet	Day	0.254061967134476	100.410.709.381.104	122.501.068.115.234	718.480.606.079.102
7	Sao_Paulo	Anthropic	332.901.594.788.584	740.477.243.969.658	Wet	Day	0.205182895064354	261.067.848.205.566	16.327.165.222.168	26.183.910.369.873
7	Sao_Paulo	Anthropic	332.943.051.676.427	740.475.313.076.453	Wet	Day	0.386170387268066	201.823.043.823.242	171.969.284.057.617	301.232.147.216.797
7	Sao_Paulo	Anthropic	332.880.210.188.907	740.478.138.892.583	Wet	Night	0.611816644668579	406.632.385.253.906	157.129.135.131.836	142.002.191.543.579
7	Sao_Paulo	Anthropic	332.353.932.822.042	740.476.334.543.883	Wet	Night	0.632366001605988	825.569.076.538.086	226.501.281.738.281	467.512.969.970.703
7	Sao_Paulo	Anthropic	332.501.451.054.949	740.481.362.527.369	Wet	Night	0.130316644906998	566.942.749.023.438	192.128.494.262.695	316.062.561.035.156
7	Sao_Paulo	Anthropic	332.897.758.809.705	740.486.539.413.422	Wet	Day	-0.114212162792683	116.856.674.194.336	182.879.852.294.922	0
7	Sao_Paulo	Anthropic	332.970.899.963.558	740.486.229.384.031	Wet	Day	-0.0883900970220566	107.641.036.987.305	249.188.568.115.234	200.821.423.530.579
7	Sao_Paulo	Anthropic	332.972.011.814.176	740.483.458.538.134	Wet	Day	0.22550205886364	105.426.467.895.508	253.528.594.970.703	401.642.847.061.157
7	Sao_Paulo	Anthropic	332.549.445.138.066	74.048.465.670.357	Wet	Night	0.057956226170063	775.181.121.826.172	137.044.998.168.945	267.122.680.664.062
7	Sao_Paulo	Anthropic	33.256.148.169.972	740.474.429.206.256	Wet	Night	0.637166559696198	673.276.138.305.664	164.979.415.893.555	271.257.629.394.531
7	Sao_Paulo	Anthropic	332.591.115.970.999	74.047.663.812.825	Wet	Day	0.215149149298668	998.872.146.606.445	154.788.909.912.109	235.646.636.962.891
7	Sao_Paulo	Anthropic	332.801.586.591.197	740.482.904.818.211	Wet	Day	0.276516914367676	53.886.043.548.584	132.679.000.854.492	152.941.045.761.108
7	Sao_Paulo	Anthropic	332.894.914.531.711	740.478.125.709.139	Wet	Day	0.498233795166016	366.464.729.309.082	166.294.204.711.914	171.581.897.735.596
7	Sao_Paulo	Anthropic	332.905.181.548.883	740.477.419.712.448	Wet	Day	0.321310847997665	281.866.302.490.234	166.039.367.675.781	240.985.717.773.438
7	Sao_Paulo	Anthropic	33.255.281.785.813	7.404.739.763.286	Wet	Night	0.224650338292122	614.395.408.630.371	169.893.020.629.883	280.180.084.228.516
7	Sao_Paulo	Anthropic	332.529.995.284.966	740.471.707.601.593	Wet	Night	0.654227793216705	375.165.367.126.465	180.516.006.469.727	308.801.727.294.922
7	Sao_Paulo	Anthropic	33.292.498.049.972	740.476.002.451.409	Wet	Day	0.521559357643127	234.196.014.404.297	165.077.163.696.289	26.943.021.774.292
7	Sao_Paulo	Anthropic	332.916.392.910.252	740.476.405.791.957	Wet	Day	0.492245316505432	224.525.184.631.348	16.375.260.925.293	284.004.383.087.158
7	Sao_Paulo	Anthropic	332.875.347.804.207	740.477.949.515.967	Wet	Night	0.524851858615875	400.133.857.727.051	153.059.661.865.234	171.581.897.735.596
7	Sao_Paulo	Anthropic	332.560.911.894.658	740.473.690.950.679	Wet	Night	0.628475308418274	616.034.240.722.656	161.907.409.667.969	273.368.041.992.188
7	Sao_Paulo	Anthropic	332.621.749.198.281	740.474.741.509.074	Wet	Night	0.606867551803589	105.119.995.117.188	12.071.021.270.752	213.900.741.577.148
7	Sao_Paulo	Anthropic	332.970.361.532.115	740.485.213.181.106	Wet	Day	0.0873332098126411	11.453.865.814.209	253.321.716.308.594	449.050.378.799.438
7	Sao_Paulo	Anthropic	332.969.635.486.201	740.485.937.778.162	Wet	Day	-0.119676157832146	109.590.370.178.223	249.988.403.320.312	200.821.423.530.579
7	Sao_Paulo	Anthropic	33.297.566.584.717	740.481.244.338.598	Wet	Day	0.457624524831772	862.597.579.956.055	238.369.201.660.156	0
7	Sao_Paulo	Anthropic	332.561.660.354.542	74.048.505.825.093	Wet	Night	0.0380101688206196	823.612.747.192.383	127.089.981.079.102	255.169.677.734.375
7	Sao_Paulo	Anthropic	332.588.776.370.898	740.475.918.899.804	Wet	Night	0.418693274259567	936.784.057.617.188	152.108.139.038.086	239.415.863.037.109
7	Sao_Paulo	Anthropic	33.299.412.718.792	740.480.178.845.517	Wet	Day	0.486479014158249	820.423.736.572.266	242.861.114.501.953	0
7	Sao_Paulo	Anthropic	332.991.343.544.613	740.477.970.620.584	Wet	Day	0.24532125890255	601.794.509.887.695	224.525.177.001.953	0
7	Sao_Paulo	Anthropic	332.980.147.763.998	740.481.545.138.349	Wet	Night	0.5197474360466	916.106.796.264.648	244.020.751.953.125	0
7	Sao_Paulo	Anthropic	332.831.359.763.226	740.497.911.186.588	Wet	Night	0.432078927755356	883.842.468.261.719	90.458.854.675.293	111.920.791.625.977
7	Sao_Paulo	Anthropic	332.872.551.130.114	740.504.791.396.932	Wet	Night	0.258063852787018	240.985.717.773.438	14.909.553.527.832	17.826.789.855.957
7	Sao_Paulo	Anthropic	332.982.052.739.212	740.480.516.206.906	Wet	Day	0.462041288614273	82.336.784.362.793	23.765.754.699.707	0
7	Sao_Paulo	Anthropic	332.980.722.129.978	740.480.536.845.106	Wet	Day	0.464987546205521	819.193.878.173.828	236.338.745.117.188	0
7	Sao_Paulo	Anthropic	332.923.507.971.647	740.476.462.611.246	Wet	Day	0.529042840003967	285.420.875.549.316	169.952.362.060.547	217.221.584.320.068
7	Sao_Paulo	Anthropic	332.613.132.892.021	74.047.593.445.927	Wet	Night	0.541415095329285	10.807.103.729.248	134.969.329.833.984	216.710.418.701.172
7	Sao_Paulo	Anthropic	332.531.171.683.947	740.480.572.402.771	Wet	Night	0.105178721249104	683.973.159.790.039	180.516.006.469.727	286.753.021.240.234
7	Sao_Paulo	Anthropic	33.292.414.271.742	740.491.821.243.711	Wet	Day	0.187338650226593	594.716.300.964.355	187.550.445.556.641	377.309.188.842.773
7	Sao_Paulo	Anthropic	332.970.102.982.728	740.485.240.575.148	Wet	Day	0.0873332098126411	11.453.865.814.209	253.321.716.308.594	449.050.378.799.438
7	Sao_Paulo	Anthropic	332.960.198.831.441	74.048.500.117.122	Wet	Day	0.447471678256989	118.194.969.177.246	245.183.135.986.328	0
7	Sao_Paulo	Anthropic	332.914.429.662.374	740.476.419.065.227	Wet	Day	0.450800895690918	2.162.912.940.979	162.652.954.101.562	298.542.518.615.723
7	Sao_Paulo	Anthropic	332.536.033.915.319	740.480.762.898.352	Wet	Night	0.0293936599045992	743.310.623.168.945	175.647.018.432.617	280.554.077.148.438
7	Sao_Paulo	Anthropic	3.325.516.249.432	740.485.164.214.797	Wet	Night	0.375125706195831	740.592.803.955.078	130.965.744.018.555	265.274.383.544.922
7	Sao_Paulo	Anthropic	332.977.495.271.667	740.483.667.444.864	Wet	Day	0.202408760786057	108.610.794.067.383	257.498.168.945.312	828.007.984.161.377
7	Sao_Paulo	Anthropic	332.969.548.458.439	740.486.433.845.869	Wet	Day	0.0160044953227043	105.693.901.062.012	248.402.389.526.367	200.821.423.530.579
7	Sao_Paulo	Anthropic	332.980.147.763.998	740.481.545.138.349	Wet	Day	0.5197474360466	916.106.796.264.648	244.020.751.953.125	0
7	Sao_Paulo	Anthropic	332.914.693.068.017	740.485.066.842.773	Wet	Night	-0.0957712754607201	105.119.995.117.188	205.005.142.211.914	100.410.709.381.104
7	Sao_Paulo	Anthropic	332.858.084.087.343	740.488.518.838.628	Wet	Night	-0.0630225464701653	118.552.696.228.027	138.158.721.923.828	180.739.288.330.078
7	Sao_Paulo	Anthropic	332.860.697.522.876	740.500.938.163.813	Wet	Night	0.16943347454071	60.978.328.704.834	12.330.500.793.457	140.574.996.948.242
7	Sao_Paulo	Anthropic	332.974.250.664.151	740.483.987.151.953	Wet	Day	0.208572417497635	110.743.499.755.859	259.611.694.335.938	828.007.984.161.377
7	Sao_Paulo	Anthropic	332.978.283.057.491	740.480.241.689.427	Wet	Day	0.461250483989716	775.961.074.829.102	231.990.036.010.742	0
7	Sao_Paulo	Anthropic	332.978.654.359.686	740.482.189.122.348	Wet	Day	0.307664692401886	962.477.416.992.188	247.467.086.791.992	200.821.423.530.579
7	Sao_Paulo	Anthropic	332.512.105.359.052	740.471.342.776.899	Wet	Night	0.601951897144318	257.176.914.215.088	196.240.661.621.094	327.049.255.371.094
7	Sao_Paulo	Anthropic	332.498.172.094.741	740.470.776.461.272	Wet	Night	0.591511249542236	127.010.622.024.536	208.012.619.018.555	342.340.148.925.781
7	Sao_Paulo	Anthropic	332.975.773.334.533	740.485.333.405.241	Wet	Day	0.109877184033394	108.610.794.067.383	257.944.152.832.031	898.100.757.598.877
7	Sao_Paulo	Anthropic	332.975.893.198.779	74.048.104.192.176	Wet	Day	0.447088271379471	844.405.746.459.961	236.816.070.556.641	0
7	Sao_Paulo	Anthropic	332.976.626.183.362	740.481.335.138.645	Wet	Day	0.509802520275116	88.087.158.203.125	239.929.077.148.438	0
7	Sao_Paulo	Anthropic	332.979.589.976.298	74.048.375.621.143	Wet	Night	0.18008716404438	10.490.877.532.959	261.484.619.140.625	127.010.622.024.536
7	Sao_Paulo	Anthropic	3.325.031.403.154	740.471.560.708.395	Wet	Night	0.561229228973389	200.821.418.762.207	206.416.687.011.719	335.654.266.357.422
7	Sao_Paulo	Anthropic	332.550.392.757.205	740.480.016.179.129	Wet	Night	-0.0886213481426239	817.469.024.658.203	176.048.355.102.539	267.537.567.138.672
7	Sao_Paulo	Anthropic	3.325.139.935.772	740.476.919.063.754	Wet	Day	0.637855052947998	370.296.401.977.539	218.009.216.308.594	308.435.821.533.203
7	Sao_Paulo	Anthropic	332.551.658.710.754	740.475.630.746.104	Wet	Day	0.660896062850952	725.463.027.954.102	17.991.178.894.043	276.988.006.591.797
7	Sao_Paulo	Anthropic	332.508.637.178.864	74.047.712.006.531	Wet	Day	0.619919180870056	317.526.550.292.969	22.117.724.609.375	313.905.151.367.188
7	Sao_Paulo	Anthropic	33.236.358.232.058	740.469.847.741.196	Wet	Night	0.503053903579712	481.971.435.546.875	254.734.680.175.781	472.032.897.949.219
7	Sao_Paulo	Anthropic	332.454.439.670.546	74.048.074.300.168	Wet	Night	0.476989179849625	511.996.192.932.129	229.156.524.658.203	362.570.281.982.422
7	Sao_Paulo	Anthropic	33.299.051.267.275	740.480.516.960.318	Wet	Day	0.430003076791763	844.644.546.508.789	243.027.114.868.164	0
7	Sao_Paulo	Anthropic	332.985.484.158.567	740.480.800.307.522	Wet	Day	0.475889563560486	847.504.501.342.773	240.491.516.113.281	0
7	Sao_Paulo	Anthropic	332.984.018.749.619	740.480.928.221.502	Wet	Day	0.480996161699295	867.027.740.478.516	24.200.439.453.125	0
7	Sao_Paulo	Anthropic	332.988.546.283.724	740.480.108.267.929	Wet	Day	0.435639321804047	800.267.715.454.102	238.715.774.536.133	0
7	Sao_Paulo	Anthropic	332.926.129.906.032	740.496.631.224.687	Wet	Night	0.505150139331818	13.471.510.887.146	184.755.706.787.109	835.281.982.421.875
7	Sao_Paulo	Anthropic	332.830.796.433.096	740.498.372.379.795	Wet	Night	0.310144037008286	82.434.684.753.418	889.301.147.460.938	118.194.969.177.246
7	Sao_Paulo	Anthropic	332.967.468.740.129	740.485.763.650.966	Wet	Day	0.234050542116165	112.549.613.952.637	247.140.930.175.781	0
7	Sao_Paulo	Anthropic	333.008.380.003.978	74.048.333.041.426	Wet	Day	0.286410212516785	775.961.074.829.102	276.010.772.705.078	0
7	Sao_Paulo	Anthropic	332.970.140.436.254	740.485.720.171.603	Wet	Day	-0.0316386818885803	111.541.793.823.242	2.508.017.578.125	200.821.423.530.579
7	Sao_Paulo	Anthropic	333.009.042.333.524	740.485.324.693.012	Wet	Night	0.378623127937317	765.495.910.644.531	287.518.493.652.344	18.514.820.098.877
7	Sao_Paulo	Anthropic	332.997.132.197.207	740.477.201.938.031	Wet	Night	0.35732489824295	548.503.570.556.641	223.706.420.898.438	0
7	Sao_Paulo	Anthropic	333.050.698.208.177	740.485.150.512.878	Wet	Night	0.43110990524292	343.750.915.527.344	318.084.899.902.344	165.601.596.832.275
7	Sao_Paulo	Anthropic	332.971.352.574.359	740.486.022.793.137	Wet	Day	-0.119676157832146	109.590.370.178.223	249.988.403.320.312	200.821.423.530.579
7	Sao_Paulo	Anthropic	332.932.354.347.516	740.487.265.401.404	Wet	Day	0.143651008605957	104.504.348.754.883	210.249.572.753.906	200.821.423.530.579
7	Sao_Paulo	Anthropic	332.826.099.671.749	740.498.702.615.109	Wet	Night	0.286929756402969	807.292.175.292.969	852.013.168.334.961	120.910.507.202.148
7	Sao_Paulo	Anthropic	332.826.988.518.714	740.497.355.779.844	Wet	Night	0.440364420413971	92.574.104.309.082	863.532.104.492.188	108.703.582.763.672
7	Sao_Paulo	Anthropic	332.967.823.110.982	740.484.083.953.772	Wet	Day	0.450460314750671	110.086.051.940.918	256.210.693.359.375	284.004.378.318.787
7	Sao_Paulo	Anthropic	332.970.949.814.904	740.484.352.203.169	Wet	Day	0.193778589367867	114.485.824.584.961	256.863.098.144.531	635.053.110.122.681
7	Sao_Paulo	Anthropic	332.980.752.710.241	740.481.256.764.455	Wet	Day	0.488099813461304	878.349.838.256.836	240.927.124.023.438	0
7	Sao_Paulo	Anthropic	332.979.721.663.962	740.483.316.677.729	Wet	Night	0.166935443878174	105.369.071.960.449	258.256.652.832.031	10.814.564.704.895
7	Sao_Paulo	Anthropic	332.982.766.977.056	740.481.963.432.818	Wet	Night	0.471861273050308	961.009.750.366.211	248.402.389.526.367	0
7	Sao_Paulo	Anthropic	332.865.441.445.801	740.501.900.451.175	Wet	Night	0.577419281005859	53.886.043.548.584	132.115.463.256.836	150.736.511.230.469
7	Sao_Paulo	Anthropic	332.970.104.632.876	740.482.259.147.225	Wet	Day	0.504214406013489	933.549.652.099.609	242.595.275.878.906	0
7	Sao_Paulo	Anthropic	332.975.748.547.603	740.481.595.514.768	Wet	Day	0.497390896081924	899.222.640.991.211	241.495.590.209.961	0
7	Sao_Paulo	Anthropic	332.976.992.715.314	740.481.885.990.023	Wet	Day	0.442851155996323	936.138.076.782.227	244.647.979.736.328	0
7	Sao_Paulo	Anthropic	332.855.608.890.664	740.498.514.671.713	Wet	Night	0.301965653896332	670.274.429.321.289	114.907.768.249.512	116.476.425.170.898
7	Sao_Paulo	Anthropic	332.562.160.705.724	740.475.912.945.241	Wet	Night	0.513017117977142	833.106.460.571.289	172.308.990.478.516	2.642.919.921.875
7	Sao_Paulo	Anthropic	333.000.649.295.366	740.483.745.808.557	Wet	Night	0.38753554224968	849.405.822.753.906	273.839.721.679.688	200.821.423.530.579
7	Sao_Paulo	Anthropic	332.990.823.693.761	740.480.027.792.235	Wet	Day	0.475889563560486	787.568.283.081.055	238.631.286.621.094	0
7	Sao_Paulo	Anthropic	332.994.532.778.514	740.479.127.167.421	Wet	Day	0.223101943731308	727.960.357.666.016	235.740.753.173.828	0
7	Sao_Paulo	Anthropic	332.990.471.643.767	740.479.888.952.848	Wet	Day	0.475889563560486	787.568.283.081.055	238.631.286.621.094	0
7	Sao_Paulo	Anthropic	332.996.964.487.167	740.480.656.085.821	Wet	Night	0.461347013711929	865.165.176.391.602	24.714.909.362.793	0
7	Sao_Paulo	Anthropic	332.997.191.102.851	740.477.223.047.745	Wet	Night	0.35732489824295	548.503.570.556.641	223.706.420.898.438	0
7	Sao_Paulo	Anthropic	332.994.024.302.952	740.479.825.431.417	Wet	Day	0.432477325201035	783.203.582.763.672	239.987.899.780.273	0
7	Sao_Paulo	Anthropic	332.888.328.395.014	740.486.357.026.521	Wet	Day	-0.0720867589116096	119.095.741.271.973	175.451.736.450.195	568.008.756.637.573
7	Sao_Paulo	Anthropic	332.915.527.120.767	740.492.020.770.205	Wet	Night	0.261210024356842	597.085.037.231.445	179.271.789.550.781	434.443.168.640.137
7	Sao_Paulo	Anthropic	332.552.965.496.006	740.475.370.860.922	Wet	Night	0.687160134315491	747.368.774.414.062	177.133.148.193.359	275.659.881.591.797
7	Sao_Paulo	Anthropic	332.671.796.543.281	740.476.693.458.584	Wet	Night	0.533290565013885	630.272.216.796.875	111.776.565.551.758	159.902.282.714.844
7	Sao_Paulo	Anthropic	332.892.823.816.396	740.477.732.379.102	Wet	Day	0.499170482158661	331.203.193.664.551	161.982.116.699.219	204.798.469.543.457
7	Sao_Paulo	Anthropic	33.292.189.157.777	740.475.941.349.106	Wet	Day	0.539681077003479	224.525.184.631.348	163.888.000.488.281	278.990.039.825.439
7	Sao_Paulo	Anthropic	332.928.226.361.401	7.404.756.716.717	Wet	Day	0.50213235616684	228.971.652.984.619	165.917.877.197.266	273.146.667.480.469
7	Sao_Paulo	Anthropic	332.585.706.918.853	740.473.534.241.879	Wet	Night	0.690627217292786	715.104.751.586.914	140.359.664.916.992	25.182.878.112.793
7	Sao_Paulo	Anthropic	332.600.292.799.138	740.475.009.455.977	Wet	Night	0.345387578010559	92.574.104.309.082	136.440.383.911.133	231.581.146.240.234
7	Sao_Paulo	Anthropic	33.254.387.319.066	740.475.270.792.591	Wet	Day	0.52015221118927	667.561.340.332.031	183.924.362.182.617	283.336.181.640.625
7	Sao_Paulo	Anthropic	332.542.215.292.258	740.475.114.958.688	Wet	Day	0.723239541053772	650.425.872.802.734	184.602.844.238.281	285.844.451.904.297
7	Sao_Paulo	Anthropic	332.778.083.106.468	74.048.517.949.654	Wet	Day	0.254026561975479	683.973.159.790.039	100.410.713.195.801	39.455.150.604.248
7	Sao_Paulo	Anthropic	332.871.860.578.147	740.477.886.852.191	Wet	Night	0.449358612298965	400.133.857.727.051	150.616.073.608.398	189.454.555.511.475
7	Sao_Paulo	Anthropic	332.515.258.704.767	740.469.583.202.768	Wet	Night	0.528899431228638	10.814.564.704.895	189.507.766.723.633	332.418.609.619.141
7	Sao_Paulo	Anthropic	332.562.711.911.913	740.474.572.369.996	Wet	Night	0.372725188732147	69.855.842.590.332	164.342.620.849.609	268.688.262.939.453
7	Sao_Paulo	Anthropic	332.977.758.110.999	740.484.141.759.865	Wet	Day	0.0419884100556374	106.605.728.149.414	263.566.162.109.375	127.010.622.024.536
7	Sao_Paulo	Anthropic	332.974.707.924.766	740.481.222.207.203	Wet	Day	0.461615353822708	854.376.602.172.852	237.105.392.456.055	0
7	Sao_Paulo	Anthropic	333.101.121.893.628	740.484.245.350.725	Wet	Night	0.285204410552979	152.941.045.761.108	349.094.421.386.719	677.456.130.981.445
7	Sao_Paulo	Anthropic	333.034.548.253.924	740.481.609.163.837	Wet	Night	0.0263807121664286	596.071.014.404.297	281.522.705.078.125	10.814.564.704.895
7	Sao_Paulo	Anthropic	332.994.752.032.693	740.481.693.528.111	Wet	Night	0.435381233692169	952.579.650.878.906	254.663.421.630.859	0
7	Sao_Paulo	Anthropic	332.967.859.928.696	740.485.558.097.789	Wet	Day	0.417834758758545	113.973.899.841.309	249.802.810.668.945	200.821.423.530.579
7	Sao_Paulo	Anthropic	332.991.295.145.186	74.047.857.637.615	Wet	Day	0.462500751018524	656.596.984.863.281	228.663.223.266.602	0
7	Sao_Paulo	Anthropic	332.918.229.165.329	740.475.262.708.815	Wet	Day	0.485046356916428	152.941.045.761.108	156.653.579.711.914	351.294.021.606.445
7	Sao_Paulo	Anthropic	332.412.403.816.016	740.477.259.555.373	Wet	Night	0.413041353225708	383.668.785.095.215	282.980.133.056.641	408.734.497.070.312
7	Sao_Paulo	Anthropic	332.506.842.643.127	740.481.390.822.156	Wet	Night	0.036934532225132	593.018.569.946.289	188.215.850.830.078	310.052.947.998.047
7	Sao_Paulo	Anthropic	332.883.901.376.906	740.485.573.409.746	Wet	Day	-0.099746011197567	111.614.082.336.426	176.734.268.188.477	0
7	Sao_Paulo	Anthropic	332.880.448.368.453	740.486.467.678.385	Wet	Day	-0.110310532152653	120.174.468.994.141	168.797.546.386.719	568.008.756.637.573
7	Sao_Paulo	Anthropic	332.972.916.701.952	740.483.228.095.896	Wet	Night	0.236687391996384	103.515.602.111.816	251.892.837.524.414	401.642.847.061.157
7	Sao_Paulo	Anthropic	332.878.278.040.304	740.477.878.644.459	Wet	Night	0.577039957046509	39.455.150.604.248	15.430.615.234.375	165.601.596.832.275
7	Sao_Paulo	Anthropic	33.301.383.963.264	740.463.785.660.652	Wet	Night	0.470052689313889	406.632.385.253.906	189.039.001.464.844	124.525.482.177.734
7	Sao_Paulo	Anthropic	332.806.580.887.961	740.482.922.682.332	Wet	Day	0.279919892549515	557.980.079.650.879	135.267.807.006.836	117.098.007.202.148
7	Sao_Paulo	Anthropic	332.803.072.598.306	74.048.385.343.461	Wet	Day	0.252042710781097	619.949.760.437.012	12.792.813.873.291	120.492.858.886.719
7	Sao_Paulo	Anthropic	332.585.194.972.715	74.047.399.217.075	Wet	Night	0.648153066635132	747.098.922.729.492	142.639.770.507.812	250.254.440.307.617
7	Sao_Paulo	Anthropic	332.558.581.184.647	740.475.404.946.877	Wet	Night	0.60841429233551	764.705.200.195.312	172.109.939.575.195	269.916.259.765.625
7	Sao_Paulo	Anthropic	332.937.667.692.123	740.474.768.704.163	Wet	Day	0.175858661532402	140.574.998.855.591	164.820.449.829.102	361.478.576.660.156
7	Sao_Paulo	Anthropic	332.941.430.238.121	740.475.375.469.261	Wet	Day	0.386170387268066	201.823.043.823.242	171.969.284.057.617	301.232.147.216.797
7	Sao_Paulo	Anthropic	332.938.763.282.267	740.475.107.741.634	Wet	Day	0.37726616859436	180.739.288.330.078	167.779.067.993.164	321.314.277.648.926
7	Sao_Paulo	Anthropic	332.870.586.338.295	740.477.861.037.844	Wet	Night	0.627874076366425	375.165.367.126.465	147.805.114.746.094	2.162.912.940.979
7	Sao_Paulo	Anthropic	332.602.652.585.111	740.475.192.669.036	Wet	Night	0.218910977244377	954.060.287.475.586	136.351.684.570.312	228.971.649.169.922
7	Sao_Paulo	Anthropic	332.552.492.822.431	740.474.318.181.081	Wet	Night	0.519037187099457	653.827.209.472.656	171.875.457.763.672	278.823.760.986.328
7	Sao_Paulo	Anthropic	33.294.294.914.916	740.481.428.657.758	Wet	Day	0.192220896482468	790.379.638.671.875	220.107.986.450.195	0
7	Sao_Paulo	Anthropic	332.963.681.286.519	7.404.860.949.236	Wet	Day	0.11737198382616	111.179.649.353.027	24.448.307.800.293	0
7	Sao_Paulo	Anthropic	332.978.434.502.415	740.480.617.309.043	Wet	Day	0.453484117984772	815.493.240.356.445	235.029.708.862.305	0
7	Sao_Paulo	Anthropic	332.996.085.423.708	740.477.422.251.522	Wet	Night	0.32313272356987	566.942.749.023.438	225.009.628.295.898	0
7	Sao_Paulo	Anthropic	332.992.677.493.636	740.478.190.316.798	Wet	Night	0.117263354361057	628.670.501.708.984	227.363.204.956.055	0
7	Sao_Paulo	Anthropic	333.001.880.907.919	74.048.189.876.606	Wet	Night	0.329841166734695	870.045.928.955.078	261.530.883.789.062	0
7	Sao_Paulo	Anthropic	332.984.357.470.412	740.480.734.791.335	Wet	Day	0.475889563560486	847.504.501.342.773	240.491.516.113.281	0
7	Sao_Paulo	Anthropic	332.979.889.466.709	740.480.581.306.973	Wet	Day	0.464987546205521	819.193.878.173.828	236.338.745.117.188	0
7	Sao_Paulo	Anthropic	332.981.903.754.971	740.481.377.684.084	Wet	Day	0.47169753909111	901.909.561.157.227	24.375.617.980.957	0
7	Sao_Paulo	Anthropic	332.594.631.329.521	740.474.928.803.751	Wet	Night	0.429710179567337	887.712.478.637.695	140.933.151.245.117	237.181.915.283.203
7	Sao_Paulo	Anthropic	332.558.588.643.666	740.474.891.067.427	Wet	Night	0.581891417503357	725.740.966.796.875	169.893.020.629.883	271.168.426.513.672
7	Sao_Paulo	Anthropic	332.547.226.747.777	740.474.443.975.681	Wet	Day	0.552878201007843	645.446.472.167.969	177.110.382.080.078	28.451.513.671.875
7	Sao_Paulo	Anthropic	332.501.482.992.455	740.477.406.511.678	Wet	Day	0.689735174179077	251.628.532.409.668	223.922.637.939.453	321.377.044.677.734
7	Sao_Paulo	Anthropic	332.502.101.252.244	740.477.450.409.469	Wet	Day	0.674409031867981	26.943.021.774.292	222.794.158.935.547	319.407.104.492.188
7	Sao_Paulo	Anthropic	332.545.262.955.704	740.475.269.053.523	Wet	Day	0.52015221118927	667.561.340.332.031	183.924.362.182.617	283.336.181.640.625
7	Sao_Paulo	Anthropic	332.558.947.061.884	740.475.691.103.136	Wet	Night	0.571127831935883	803.787.612.915.039	174.391.174.316.406	268.718.292.236.328
7	Sao_Paulo	Anthropic	332.560.948.677.047	740.475.072.066.441	Wet	Night	0.612570583820343	75.033.073.425.293	169.322.357.177.734	268.628.204.345.703
7	Sao_Paulo	Anthropic	332.862.441.574.669	740.485.601.060.931	Wet	Day	-0.171615213155746	109.424.644.470.215	158.763.275.146.484	0
7	Sao_Paulo	Anthropic	332.862.267.618.483	740.486.142.438.112	Wet	Day	-0.161087080836296	11.392.081.451.416	155.412.948.608.398	0
7	Sao_Paulo	Anthropic	332.860.272.147.863	740.483.743.505.654	Wet	Day	-0.178948074579239	952.367.935.180.664	168.163.208.007.812	0
7	Sao_Paulo	Anthropic	332.911.377.203.266	740.487.271.458.227	Wet	Day	-0.0628265589475632	107.171.676.635.742	192.212.432.861.328	100.410.709.381.104
7	Sao_Paulo	Anthropic	332.964.794.593.503	740.484.570.033.472	Wet	Night	0.196768313646317	115.013.008.117.676	250.584.579.467.773	284.004.378.318.787
7	Sao_Paulo	Anthropic	332.754.927.302.371	740.475.419.191.046	Wet	Night	0.25939005613327	0	82.336.784.362.793	965.614.929.199.219
7	Sao_Paulo	Anthropic	332.974.367.708.291	740.484.485.666.604	Wet	Day	0.200595140457153	110.524.787.902.832	26.044.921.875	100.410.709.381.104
7	Sao_Paulo	Anthropic	332.967.300.483.139	740.484.726.825.915	Wet	Day	0.164644747972488	117.407.562.255.859	251.468.200.683.594	449.050.378.799.438
7	Sao_Paulo	Anthropic	332.982.809.508.375	740.480.600.130.495	Wet	Day	0.462041288614273	82.336.784.362.793	23.765.754.699.707	0
7	Sao_Paulo	Anthropic	332.970.424.078.001	740.484.662.817.347	Wet	Night	0.204856961965561	114.485.824.584.961	255.958.709.716.797	724.071.931.838.989
7	Sao_Paulo	Anthropic	333.018.941.914.249	740.485.874.192.444	Wet	Night	0.409248828887939	670.274.429.321.289	295.453.308.105.469	13.471.510.887.146
7	Sao_Paulo	Anthropic	332.981.952.642.134	740.489.938.828.223	Wet	Night	0.396428018808365	677.456.130.981.445	248.402.389.526.367	289.628.772.735.596
7	Sao_Paulo	Anthropic	332.975.572.296.119	740.483.865.719.745	Wet	Day	0.164644747972488	108.907.440.185.547	259.129.699.707.031	898.100.757.598.877
7	Sao_Paulo	Anthropic	332.976.543.631.337	740.481.072.563.828	Wet	Day	0.447088271379471	844.405.746.459.961	236.816.070.556.641	0
7	Sao_Paulo	Anthropic	332.854.628.687.385	740.485.211.190.793	Wet	Day	-0.165264666080475	101.071.250.915.527	154.645.538.330.078	0
7	Sao_Paulo	Anthropic	332.800.839.888.202	740.487.223.279.919	Wet	Night	0.352511137723923	927.264.556.884.766	10.228.101.348.877	323.814.811.706.543
7	Sao_Paulo	Anthropic	332.808.274.911.976	740.485.006.738.829	Wet	Night	0.0903305038809776	745.477.676.391.602	12.225.390.625	113.601.751.327.515
7	Sao_Paulo	Anthropic	332.830.310.888.291	74.048.440.495.038	Wet	Day	-0.108298189938068	802.532.272.338.867	14.203.059.387.207	0
7	Sao_Paulo	Anthropic	332.861.946.102.936	740.486.723.518.042	Wet	Day	-0.0939528793096542	118.552.696.228.027	151.829.498.291.016	200.821.423.530.579
7	Sao_Paulo	Anthropic	332.974.530.229.257	740.483.774.826.824	Wet	Day	0.185537800192833	109.866.020.202.637	257.967.620.849.609	724.071.931.838.989
7	Sao_Paulo	Anthropic	332.961.267.146.413	740.483.602.486.635	Wet	Night	0.456408113241196	104.369.194.030.762	248.442.977.905.273	0
7	Sao_Paulo	Anthropic	332.973.175.769.389	740.488.231.034.393	Wet	Night	-0.0750137344002724	877.201.232.910.156	243.863.708.496.094	140.574.998.855.591
7	Sao_Paulo	Anthropic	332.971.216.790.761	740.482.722.244.815	Wet	Night	0.431976556777954	990.764.236.450.195	247.458.938.598.633	200.821.423.530.579
7	Sao_Paulo	Anthropic	332.970.767.645.828	740.483.168.062.844	Wet	Day	0.40572252869606	102.909.957.885.742	250.729.385.375.977	200.821.423.530.579
7	Sao_Paulo	Anthropic	332.878.872.254.833	740.486.850.194.043	Wet	Day	-0.0867019444704056	123.043.075.561.523	164.869.369.506.836	828.007.984.161.377
7	Sao_Paulo	Anthropic	332.863.376.976.578	740.486.629.898.871	Wet	Day	-0.11668936163187	118.280.242.919.922	154.645.538.330.078	200.821.423.530.579
7	Sao_Paulo	Anthropic	332.857.385.392.346	740.497.897.590.872	Wet	Night	0.156142756342888	662.406.387.329.102	116.545.654.296.875	110.451.782.226.562
7	Sao_Paulo	Anthropic	332.923.100.352.689	740.485.261.355.148	Wet	Night	0.0131560983136296	108.313.331.604.004	210.776.412.963.867	100.410.709.381.104
7	Sao_Paulo	Anthropic	332.891.797.742.571	740.489.003.502.279	Wet	Night	0.638274192810059	969.990.386.962.891	16.620.930.480.957	24.840.238.571.167
7	Sao_Paulo	Anthropic	332.819.844.652.677	740.483.538.043.655	Wet	Day	-0.170590534806252	682.792.816.162.109	140.646.697.998.047	0
7	Sao_Paulo	Anthropic	332.788.164.188.102	74.048.539.031.881	Wet	Day	0.317785501480103	716.794.662.475.586	105.235.023.498.535	305.882.091.522.217
7	Sao_Paulo	Anthropic	332.807.729.098.307	740.484.505.520.865	Wet	Day	0.327465385198593	709.726.867.675.781	124.994.201.660.156	898.100.757.598.877
7	Sao_Paulo	Anthropic	33.280.834.949.829	740.483.542.687.982	Wet	Night	0.289324253797531	620.274.925.231.934	132.130.737.304.688	803.285.694.122.314
7	Sao_Paulo	Anthropic	332.799.717.641.495	740.483.615.932.193	Wet	Night	0.265636593103409	583.765.487.670.898	126.772.254.943.848	160.657.138.824.463
7	Sao_Paulo	Anthropic	332.814.477.092.341	74.048.311.883.475	Wet	Day	0.24528132379055	618.647.346.496.582	139.191.131.591.797	449.050.378.799.438
7	Sao_Paulo	Anthropic	332.821.694.485.051	740.485.779.544.278	Wet	Day	-0.161738723516464	881.786.727.905.273	126.389.930.725.098	120.492.858.886.719
7	Sao_Paulo	Anthropic	332.862.593.133.732	740.486.065.282.207	Wet	Day	-0.153718635439873	112.406.196.594.238	156.511.932.373.047	0
7	Sao_Paulo	Anthropic	332.825.062.744.277	740.486.349.315.917	Wet	Night	-0.115773819386959	954.060.287.475.586	125.252.052.307.129	142.002.191.543.579
7	Sao_Paulo	Anthropic	332.585.227.350.322	740.476.219.424.289	Wet	Night	0.16339422762394	934.413.299.560.547	156.434.600.830.078	242.603.591.918.945
7	Sao_Paulo	Anthropic	332.841.062.904.418	740.498.660.934.621	Wet	Night	0.43722853064537	803.285.675.048.828	101.131.088.256.836	118.756.629.943.848
7	Sao_Paulo	Anthropic	332.865.785.496.373	740.486.115.428.087	Wet	Day	-0.155117273330688	116.580.253.601.074	158.699.752.807.617	0
7	Sao_Paulo	Anthropic	332.865.330.145.142	740.485.896.729.764	Wet	Day	-0.148732140660286	113.637.245.178.223	160.970.611.572.266	0
7	Sao_Paulo	Anthropic	332.864.589.768.968	740.486.477.333.383	Wet	Day	-0.12386841326952	11.675.309.753.418	155.879.348.754.883	0
7	Sao_Paulo	Anthropic	332.860.799.112.757	740.503.279.566.315	Wet	Night	0.493958830833435	386.287.727.355.957	131.319.396.972.656	164.673.568.725.586
7	Sao_Paulo	Anthropic	332.831.544.031.075	740.484.522.642.083	Wet	Night	-0.157870680093765	830.196.838.378.906	142.002.197.265.625	0
7	Sao_Paulo	Anthropic	332.852.731.254.567	740.476.200.502.206	Wet	Day	0.703276693820953	200.821.418.762.207	124.217.430.114.746	440.435.791.015.625
7	Sao_Paulo	Anthropic	332.842.343.176.758	740.484.169.444.451	Wet	Day	-0.190526396036148	856.262.588.500.977	152.002.059.936.523	0
7	Sao_Paulo	Anthropic	332.828.045.984.691	74.048.554.311.526	Wet	Day	-0.0853852927684784	896.752.548.217.773	132.130.737.304.688	724.071.931.838.989
7	Sao_Paulo	Anthropic	332.821.027.801.177	740.484.185.071.043	Wet	Night	-0.182058751583099	745.477.676.391.602	138.100.326.538.086	0
7	Sao_Paulo	Anthropic	332.851.250.755.169	740.478.167.981.029	Wet	Night	0.50989294052124	401.642.837.524.414	141.233.291.625.977	240.985.717.773.438
7	Sao_Paulo	Anthropic	332.833.648.637.225	740.484.254.802.046	Wet	Night	-0.156465664505959	807.791.519.165.039	146.269.149.780.273	0
7	Sao_Paulo	Anthropic	332.935.726.031.737	740.474.861.743.326	Wet	Day	0.22256600856781	160.657.138.824.463	164.942.749.023.438	341.396.408.081.055
7	Sao_Paulo	Anthropic	332.945.011.146.168	740.475.333.023.969	Wet	Day	0.433477461338043	204.798.469.543.457	17.333.576.965.332	301.232.147.216.797
7	Sao_Paulo	Anthropic	332.938.247.756.217	740.475.418.367.364	Wet	Day	0.537891507148743	200.821.418.762.207	169.274.719.238.281	301.232.147.216.797
7	Sao_Paulo	Anthropic	332.557.198.473.302	740.479.380.465.486	Wet	Night	-0.219513893127441	846.552.200.317.383	179.046.691.894.531	262.469.848.632.812
7	Sao_Paulo	Anthropic	332.521.136.041.781	74.048.077.028.803	Wet	Night	0.360377550125122	625.454.788.208.008	184.427.993.774.414	296.543.273.925.781
7	Sao_Paulo	Anthropic	332.552.259.672.065	740.479.593.019.577	Wet	Night	-0.175345659255981	817.715.682.983.398	178.832.580.566.406	266.124.389.648.438
7	Sao_Paulo	Anthropic	332.514.102.874.327	740.477.753.148.866	Wet	Day	0.639421999454498	395.572.319.030.762	212.870.712.280.273	306.810.180.664.062
7	Sao_Paulo	Anthropic	33.250.145.865.439	74.047.735.110.807	Wet	Day	0.689735174179077	251.628.532.409.668	223.922.637.939.453	321.377.044.677.734
7	Sao_Paulo	Anthropic	332.528.407.715.532	740.479.452.875.963	Wet	Day	0.540327787399292	596.071.014.404.297	191.834.396.362.305	290.254.699.707.031
7	Sao_Paulo	Anthropic	332.517.693.852.007	740.480.581.410.153	Wet	Night	0.574417114257812	597.085.037.231.445	187.227.615.356.445	298.738.311.767.578
7	Sao_Paulo	Anthropic	332.503.793.136.247	740.478.563.177.585	Wet	Night	0.637647688388824	35.528.938.293.457	211.740.463.256.836	315.296.020.507.812
7	Sao_Paulo	Anthropic	33.251.020.543.285	740.476.807.317.591	Wet	Day	0.595757842063904	326.913.604.736.328	220.446.685.791.016	312.791.870.117.188
7	Sao_Paulo	Anthropic	332.503.995.514.274	740.477.504.621.604	Wet	Day	0.6360023021698	296.509.284.973.145	220.007.186.889.648	317.049.896.240.234
7	Sao_Paulo	Anthropic	332.509.699.815.809	74.047.846.469.487	Wet	Day	0.666565597057343	389.924.659.729.004	209.980.865.478.516	309.682.006.835.938
7	Sao_Paulo	Anthropic	332.472.645.463.003	740.476.186.384.676	Wet	Night	0.469075798988342	284.004.378.318.787	250.286.666.870.117	351.351.409.912.109
7	Sao_Paulo	Anthropic	332.472.286.503.174	740.476.287.867.124	Wet	Night	0.494592726230621	449.050.378.799.438	248.710.662.841.797	350.932.220.458.984
7	Sao_Paulo	Anthropic	332.469.418.576.553	740.476.080.814.776	Wet	Night	0.52870237827301	449.050.378.799.438	252.787.841.796.875	355.278.015.136.719
7	Sao_Paulo	Anthropic	332.471.736.442.135	74.047.663.167.809	Wet	Day	0.604817569255829	568.008.756.637.573	247.140.930.175.781	350.524.017.333.984
7	Sao_Paulo	Anthropic	332.471.604.979.941	740.477.067.890.165	Wet	Day	0.718169867992401	10.814.564.704.895	242.470.565.795.898	349.365.783.691.406
7	Sao_Paulo	Anthropic	332.471.930.504.805	740.475.735.917.571	Wet	Day	0.564358651638031	0	249.802.810.668.945	352.222.686.767.578
7	Sao_Paulo	Anthropic	332.488.240.565.266	740.477.053.626.222	Wet	Night	0.660980403423309	128.588.457.107.544	234.170.181.274.414	33.397.998.046.875
7	Sao_Paulo	Anthropic	332.482.316.796.406	74.047.792.956.586	Wet	Night	0.721534967422485	18.514.820.098.877	229.894.485.473.633	338.072.601.318.359
7	Sao_Paulo	Anthropic	332.481.767.219.506	740.478.538.074.079	Wet	Night	0.755990982055664	24.430.980.682.373	22.524.250.793.457	337.122.894.287.109
7	Sao_Paulo	Anthropic	332.488.000.964.245	740.478.169.730.752	Wet	Day	0.649367809295654	224.525.184.631.348	224.570.083.618.164	331.799.285.888.672
7	Sao_Paulo	Anthropic	332.509.801.560.926	740.477.123.607.299	Wet	Day	0.637459576129913	336.638.069.152.832	220.107.986.450.195	311.939.727.783.203
7	Sao_Paulo	Anthropic	332.464.247.895.613	740.476.893.376.166	Wet	Day	0.68423455953598	13.471.510.887.146	249.188.568.115.234	357.631.317.138.672
7	Sao_Paulo	Anthropic	332.466.088.717.121	74.047.786.455.246	Wet	Night	0.75661039352417	189.454.555.511.475	241.821.014.404.297	354.249.237.060.547
7	Sao_Paulo	Anthropic	332.467.574.217.012	740.477.829.697.709	Wet	Night	0.75661039352417	179.620.151.519.775	240.491.516.113.281	352.268.493.652.344
7	Sao_Paulo	Anthropic	332.480.749.021.848	740.476.983.066.457	Wet	Night	0.674158096313477	828.007.984.161.377	239.011.245.727.539	341.856.811.523.438
7	Sao_Paulo	Anthropic	332.468.223.713.285	740.478.316.638.287	Wet	Day	0.768774509429932	235.055.446.624.756	235.997.222.900.391	351.322.723.388.672
7	Sao_Paulo	Anthropic	332.465.193.874.714	74.047.773.727.541	Wet	Day	0.768271207809448	200.821.418.762.207	24.315.983.581.543	356.230.255.126.953
7	Sao_Paulo	Anthropic	332.467.466.972.858	740.478.232.711.862	Wet	Day	0.710365772247314	2.162.912.940.979	23.748.779.296.875	351.626.800.537.109
7	Sao_Paulo	Anthropic	332.472.598.350.656	740.478.302.797.046	Wet	Night	0.769387364387512	224.525.184.631.348	233.316.131.591.797	347.351.409.912.109
7	Sao_Paulo	Anthropic	332.508.459.526.954	740.478.140.993.867	Wet	Night	0.54404604434967	362.035.980.224.609	212.766.479.492.188	312.004.364.013.672
7	Sao_Paulo	Anthropic	332.463.611.289.427	740.477.458.591.982	Wet	Night	0.665923237800598	1.704.026.222.229	246.159.881.591.797	356.908.874.511.719
7	Sao_Paulo	Anthropic	332.801.866.721.725	740.482.957.190.127	Wet	Day	0.276516914367676	53.886.043.548.584	132.679.000.854.492	152.941.045.761.108
7	Sao_Paulo	Anthropic	332.810.573.615.466	740.483.751.215.932	Wet	Day	0.34810796380043	647.629.623.413.086	132.069.671.630.859	602.464.294.433.594
7	Sao_Paulo	Anthropic	332.992.154.797.931	740.479.013.713.805	Wet	Day	0.412118315696716	701.439.056.396.484	232.900.909.423.828	0
7	Sao_Paulo	Anthropic	33.277.041.315.853	740.475.990.570.475	Wet	Night	0.572421431541443	0	889.301.147.460.938	824.102.249.145.508
7	Sao_Paulo	Anthropic	332.506.721.522.047	74.047.823.979.727	Wet	Night	0.435285270214081	345.506.248.474.121	213.891.311.645.508	313.982.238.769.531
7	Sao_Paulo	Anthropic	332.637.803.548.112	74.048.010.023.735	Wet	Night	0.452775210142136	110.451.782.226.562	146.613.388.061.523	181.962.387.084.961
7	Sao_Paulo	Anthropic	332.992.110.009.195	740.478.958.287.174	Wet	Day	0.412118315696716	701.439.056.396.484	232.900.909.423.828	0
7	Sao_Paulo	Anthropic	332.992.432.047.959	740.478.641.903.902	Wet	Day	0.16737924516201	664.837.188.720.703	230.113.662.719.727	0
7	Sao_Paulo	Anthropic	332.987.293.480.849	740.477.645.946.518	Wet	Day	0.43472421169281	548.503.570.556.641	21.884.928.894.043	0
7	Sao_Paulo	Anthropic	332.900.731.009.036	740.476.843.174.575	Wet	Night	0.454002797603607	220.903.568.267.822	158.801.376.342.773	303.897.972.106.934
7	Sao_Paulo	Anthropic	332.320.361.848.316	740.469.318.880.015	Wet	Night	0.382545113563538	610.774.536.132.812	214.343.353.271.484	516.114.990.234.375
7	Sao_Paulo	Anthropic	332.375.335.987.108	740.468.830.048.068	Wet	Night	0.648100137710571	381.560.707.092.285	269.766.784.667.969	463.588.775.634.766
7	Sao_Paulo	Anthropic	332.983.624.600.318	7.404.808.901.181	Wet	Day	0.480996161699295	867.027.740.478.516	24.200.439.453.125	0
7	Sao_Paulo	Anthropic	332.808.512.112.455	740.482.921.556.676	Wet	Day	0.257519900798798	568.363.647.460.938	136.588.104.248.047	100.410.709.381.104
7	Sao_Paulo	Anthropic	332.948.718.529.564	740.474.627.320.853	Wet	Day	0.183081075549126	144.814.386.367.798	170.426.300.048.828	362.035.980.224.609
7	Sao_Paulo	Anthropic	332.991.002.065.384	740.477.738.761.965	Wet	Night	0.0636537149548531	583.765.487.670.898	223.164.932.250.977	0
7	Sao_Paulo	Anthropic	333.104.725.423.016	740.480.224.736.556	Wet	Night	0.618673086166382	495.992.317.199.707	329.310.394.287.109	398.619.155.883.789
7	Sao_Paulo	Anthropic	333.107.525.894.231	740.471.309.105.191	Wet	Night	0.541763603687286	234.196.014.404.297	294.112.548.828.125	522.135.696.411.133
7	Sao_Paulo	Anthropic	332.937.193.831.301	740.474.712.789.762	Wet	Day	0.274158447980881	140.574.998.855.591	163.456.802.368.164	361.478.576.660.156
7	Sao_Paulo	Anthropic	332.941.682.050.222	740.475.676.999.586	Wet	Day	0.54771214723587	241.821.022.033.691	1.749.453.125	261.067.848.205.566
7	Sao_Paulo	Anthropic	332.937.667.157.324	740.475.762.144.576	Wet	Day	0.547919154167175	240.985.717.773.438	172.297.286.987.305	261.067.848.205.566
7	Sao_Paulo	Anthropic	332.824.451.005.351	740.486.966.613.775	Wet	Night	0.132891997694969	997.053.604.125.977	119.821.578.979.492	198.803.062.438.965
7	Sao_Paulo	Anthropic	332.508.716.288.456	740.482.432.916.134	Wet	Night	0.547604084014893	691.595.840.454.102	17.928.303.527.832	307.492.950.439.453
7	Sao_Paulo	Anthropic	332.539.579.684.422	74.048.031.174.888	Wet	Night	0.00284720654599369	735.401.382.446.289	17.809.814.453.125	278.990.051.269.531
7	Sao_Paulo	Anthropic	332.853.232.996.491	740.485.264.979.331	Wet	Day	-0.165264666080475	101.071.250.915.527	154.645.538.330.078	0
7	Sao_Paulo	Anthropic	332.911.616.860.214	740.472.221.707.249	Wet	Day	0.664800584316254	0	12.792.813.873.291	667.561.340.332.031
7	Sao_Paulo	Anthropic	332.934.115.962.328	740.475.003.890.063	Wet	Day	0.226840361952782	160.657.138.824.463	163.604.766.845.703	34.198.657.989.502
7	Sao_Paulo	Anthropic	33.289.600.969.121	740.486.466.543.813	Wet	Night	-0.113469459116459	118.552.696.228.027	182.217.086.791.992	0
7	Sao_Paulo	Anthropic	333.071.962.945.067	74.047.784.402.903	Wet	Night	-0.139593511819839	686.914.978.027.344	289.308.349.609.375	200.821.423.530.579
7	Sao_Paulo	Anthropic	333.100.997.018.995	740.474.098.164.399	Wet	Night	0.580877661705017	485.722.236.633.301	297.988.128.662.109	245.133.800.506.592
7	Sao_Paulo	Anthropic	332.977.629.982.561	740.480.234.302.172	Wet	Day	0.461250483989716	775.961.074.829.102	231.990.036.010.742	0
7	Sao_Paulo	Anthropic	332.999.423.094.938	74.048.275.761.975	Wet	Day	0.350940942764282	88.657.600.402.832	264.871.215.820.312	0
7	Sao_Paulo	Anthropic	332.988.582.435.315	740.477.991.848.329	Wet	Day	0.465466946363449	593.358.497.619.629	22.305.647.277.832	0
7	Sao_Paulo	Anthropic	332.993.158.459.466	740.477.913.984.648	Wet	Night	-0.051343459635973	60.978.328.704.834	226.002.182.006.836	0
7	Sao_Paulo	Anthropic	332.403.038.673.011	740.471.040.130.365	Wet	Night	0.583777189254761	341.396.408.081.055	286.415.283.203.125	432.022.857.666.016
7	Sao_Paulo	Anthropic	332.358.737.700.986	740.468.786.750.182	Wet	Night	0.621299624443054	366.464.729.309.082	252.891.510.009.766	481.385.345.458.984
7	Sao_Paulo	Anthropic	332.993.630.027.898	740.479.788.435.413	Wet	Day	0.432477325201035	783.203.582.763.672	239.987.899.780.273	0
7	Sao_Paulo	Anthropic	333.001.458.158.551	740.483.371.280.168	Wet	Day	0.0977927893400192	85.508.430.480.957	270.759.124.755.859	0
7	Sao_Paulo	Anthropic	332.988.399.529.344	740.477.893.071.669	Wet	Day	0.465466946363449	593.358.497.619.629	22.305.647.277.832	0
7	Sao_Paulo	Anthropic	332.981.760.423.408	740.482.638.980.497	Wet	Night	0.0147405555471778	101.548.942.565.918	253.106.704.711.914	284.004.378.318.787
7	Sao_Paulo	Anthropic	332.911.251.667.243	740.484.690.805.395	Wet	Night	-0.101182788610458	100.911.514.282.227	205.525.787.353.516	568.008.756.637.573
7	Sao_Paulo	Anthropic	33.289.635.865.377	740.499.843.507.418	Wet	Night	0.548137068748474	261.067.848.205.566	156.499.038.696.289	122.698.440.551.758
7	Sao_Paulo	Anthropic	333.012.895.047.115	740.484.328.984.716	Wet	Day	0.379602193832397	724.071.960.449.219	286.218.078.613.281	803.285.694.122.314
7	Sao_Paulo	Anthropic	332.927.854.161.713	740.477.957.159.769	Wet	Day	0.570351898670197	423.633.270.263.672	183.803.726.196.289	898.100.757.598.877
7	Sao_Paulo	Anthropic	332.961.183.609.176	740.475.077.849.576	Wet	Night	0.185092702507973	24.840.238.571.167	183.320.373.535.156	254.021.244.049.072
7	Sao_Paulo	Anthropic	332.956.789.990.945	740.457.819.985.869	Wet	Night	0.446596384048462	301.232.147.216.797	133.527.374.267.578	192.422.134.399.414
7	Sao_Paulo	Anthropic	333.081.117.226.333	740.472.900.514.645	Wet	Night	0.56715190410614	301.232.147.216.797	27.483.935.546.875	326.913.604.736.328
7	Sao_Paulo	Anthropic	332.987.364.157.908	740.480.260.869.169	Wet	Day	0.403396934270859	794.451.217.651.367	237.351.898.193.359	0
7	Sao_Paulo	Anthropic	333.007.678.183.898	740.484.021.813.466	Wet	Day	0.412238657474518	76.733.757.019.043	280.554.077.148.438	568.008.756.637.573
7	Sao_Paulo	Anthropic	332.944.993.336.852	740.475.220.037.193	Wet	Day	0.366364449262619	18.514.820.098.877	171.875.457.763.672	321.314.277.648.926
7	Sao_Paulo	Anthropic	332.908.296.988.195	740.487.942.433.171	Wet	Night	0.429747581481934	100.410.713.195.801	185.028.366.088.867	14.620.020.866.394
7	Sao_Paulo	Anthropic	332.823.320.850.134	740.494.657.023.334	Wet	Night	0.407924383878708	109.571.968.078.613	835.281.982.421.875	825.569.076.538.086
7	Sao_Paulo	Anthropic	332.798.391.381.941	740.486.023.270.062	Wet	Night	0.466612577438354	800.267.715.454.102	10.807.103.729.248	255.603.942.871.094
7	Sao_Paulo	Anthropic	332.983.362.217.743	74.048.023.195.617	Wet	Day	0.472856402397156	784.232.711.791.992	234.651.916.503.906	0
7	Sao_Paulo	Anthropic	332.817.309.130.674	740.484.180.841.136	Wet	Day	-0.148732140660286	724.071.960.449.219	135.088.806.152.344	0
7	Sao_Paulo	Anthropic	332.988.850.431.238	740.479.859.422.731	Wet	Day	0.435119777917862	762.063.751.220.703	235.792.068.481.445	0
7	Sao_Paulo	Anthropic	332.814.712.644.898	74.048.625.780.194	Wet	Night	0.488895356655121	880.184.555.053.711	117.870.376.586.914	179.620.151.519.775
7	Sao_Paulo	Anthropic	332.314.967.614.827	740.468.866.395.429	Wet	Night	0.0931726023554802	612.093.696.594.238	211.387.802.124.023	521.091.918.945.312
7	Sao_Paulo	Anthropic	332.294.076.937.371	740.467.131.441.709	Wet	Night	0.658887565135956	563.732.604.980.469	195.798.309.326.172	547.487.976.074.219
7	Sao_Paulo	Anthropic	332.797.985.975.261	740.483.838.787.907	Wet	Day	0.233043685555458	593.358.497.619.629	12.394.115.447.998	180.739.288.330.078
7	Sao_Paulo	Anthropic	332.798.630.365.415	740.484.910.488.665	Wet	Day	0.258133858442307	705.166.397.094.727	115.030.540.466.309	197.786.159.515.381
7	Sao_Paulo	Anthropic	332.985.787.947.484	740.482.083.154.794	Wet	Day	0.323539167642593	96.936.653.137.207	250.954.483.032.227	0
7	Sao_Paulo	Anthropic	332.786.967.457.403	740.484.952.596.096	Wet	Night	0.286472916603088	677.456.130.981.445	108.257.461.547.852	292.400.417.327.881
7	Sao_Paulo	Anthropic	332.713.378.945.198	74.049.386.077.969	Wet	Night	0.595104098320007	139.205.612.182.617	200.821.423.530.579	140.646.697.998.047
7	Sao_Paulo	Anthropic	33.286.352.138.777	740.486.617.880.422	Wet	Day	-0.11668936163187	118.280.242.919.922	154.645.538.330.078	200.821.423.530.579
7	Sao_Paulo	Anthropic	333.012.866.212.479	740.475.859.787.798	Wet	Day	0.401206165552139	539.608.345.031.738	229.015.686.035.156	449.050.378.799.438
7	Sao_Paulo	Anthropic	332.991.145.355.344	740.479.714.731.082	Wet	Day	0.442899316549301	768.650.436.401.367	237.181.915.283.203	0
7	Sao_Paulo	Anthropic	333.063.228.899.954	740.479.267.232.295	Wet	Night	-0.0841301903128624	604.135.475.158.691	288.568.572.998.047	100.410.709.381.104
7	Sao_Paulo	Anthropic	333.140.138.590.887	740.471.318.448.061	Wet	Night	0.698998928070068	305.882.091.522.217	324.964.813.232.422	710.578.765.869.141
7	Sao_Paulo	Anthropic	3.331.084.513.878	740.478.365.021.328	Wet	Night	0.350326329469681	679.536.514.282.227	323.596.801.757.812	312.404.823.303.223
7	Sao_Paulo	Anthropic	332.984.463.195.216	740.482.321.980.094	Wet	Day	0.0453948602080345	100.430.793.762.207	252.787.841.796.875	0
7	Sao_Paulo	Anthropic	332.990.885.855.883	740.479.480.750.597	Wet	Day	0.43951952457428	749.793.090.820.312	235.740.753.173.828	0
7	Sao_Paulo	Anthropic	33.297.279.764.896	740.481.758.288.479	Wet	Day	0.485442131757736	902.580.032.348.633	240.600.494.384.766	0
7	Sao_Paulo	Anthropic	33.239.493.920.321	740.470.387.425.722	Wet	Night	0.678726494312286	404.145.317.077.637	281.386.566.162.109	442.062.652.587.891
7	Sao_Paulo	Anthropic	332.320.903.175.169	740.470.574.316.086	Wet	Night	0.405413180589676	686.914.978.027.344	21.377.815.246.582	510.975.128.173.828
7	Sao_Paulo	Anthropic	332.721.829.306.302	740.477.697.339.604	Wet	Night	0.3132084608078	261.067.848.205.566	107.959.030.151.367	110.907.257.080.078
7	Sao_Paulo	Anthropic	332.967.448.213.037	74.048.639.380.354	Wet	Day	-0.124131172895432	106.756.942.749.023	244.705.673.217.773	0
7	Sao_Paulo	Anthropic	332.982.385.224.972	740.480.107.911.791	Wet	Day	0.472856402397156	784.232.711.791.992	234.651.916.503.906	0
7	Sao_Paulo	Anthropic	332.987.046.452.319	74.048.026.936.826	Wet	Day	0.403396934270859	794.451.217.651.367	237.351.898.193.359	0
7	Sao_Paulo	Anthropic	332.326.572.207.277	740.468.618.261.251	Wet	Night	0.656701445579529	511.207.885.742.188	222.114.303.588.867	5.126.298.828.125
7	Sao_Paulo	Anthropic	332.395.647.733.202	740.470.625.242.618	Wet	Night	0.666271209716797	39.455.150.604.248	282.616.485.595.703	439.546.691.894.531
7	Sao_Paulo	Anthropic	33.263.722.741.998	740.485.877.495.382	Wet	Night	0.489985555410385	133.119.003.295.898	928.568.420.410.156	179.451.675.415.039
7	Sao_Paulo	Anthropic	33.298.432.688.861	740.480.014.871.994	Wet	Day	0.494892090559006	769.699.020.385.742	234.514.373.779.297	0
7	Sao_Paulo	Anthropic	332.815.667.258.896	740.474.632.188.365	Wet	Day	0.566588640213013	0	924.651.260.375.977	664.837.188.720.703
7	Sao_Paulo	Anthropic	332.980.694.364.932	74.048.096.099.171	Wet	Day	0.455341100692749	858.614.349.365.234	239.390.594.482.422	0
7	Sao_Paulo	Anthropic	332.368.597.211.479	74.046.941.599.163	Wet	Night	0.574863135814667	421.725.006.103.516	26.079.736.328.125	469.982.208.251.953
17	Pantanal_Sul	Natural	-75.133.647.944.114	785.843.402.569.752	Wet	Day	0.684055149555206	292.348.205.566.406	101.499.996.185.303	101.499.996.185.303
17	Pantanal_Sul	Natural	-751.366.115.522.344	785.843.094.459.931	Wet	Day	0.616074025630951	318.735.870.361.328	0	146.385.383.605.957
17	Pantanal_Sul	Natural	-75.147.523.130.994	785.876.626.209.016	Wet	Night	0.51264363527298	610.544.250.488.281	0	366.554.138.183.594
17	Pantanal_Sul	Natural	-751.458.140.507.308	785.853.157.408.918	Wet	Night	0.572157204151154	446.323.089.599.609	0	132.464.309.692.383
17	Pantanal_Sul	Natural	-751.300.883.573.597	785.857.812.310.178	Wet	Day	0.617746889591217	353.406.616.210.938	0	152.304.122.924.805
17	Pantanal_Sul	Natural	-751.571.876.495.518	785.818.986.167.559	Wet	Day	0.583694636821747	289.657.592.773.438	405.999.994.277.954	247.793.083.190.918
17	Pantanal_Sul	Natural	-751.355.801.909.337	785.849.001.907.548	Wet	Day	0.52414745092392	338.955.291.748.047	0	694.366.836.547.852
17	Pantanal_Sul	Natural	-75.150.681.430.071	78.586.373.043.852	Wet	Night	0.545138716697693	54.659.423.828.125	0	247.842.971.801.758
17	Pantanal_Sul	Natural	-751.694.265.613.435	785.863.784.403.744	Wet	Night	0.566463708877563	704.105.712.890.625	0	328.816.131.591.797
17	Pantanal_Sul	Natural	-751.541.776.651.269	785.838.870.304.735	Wet	Day	0.621922671794891	472.165.954.589.844	0	365.963.439.941.406
17	Pantanal_Sul	Natural	-751.346.873.548.565	785.843.140.713.121	Wet	Day	0.726477146148682	300.501.708.984.375	136.176.538.467.407	10.931.884.765.625
17	Pantanal_Sul	Natural	-751.341.037.366.997	78.584.412.562.798	Wet	Day	0.563565015792847	299.725.921.630.859	641.942.358.016.968	183.824.310.302.734
17	Pantanal_Sul	Natural	-751.345.324.068.071	785.860.338.398.988	Wet	Night	0.641693294048309	403.357.482.910.156	0	180.852.386.474.609
17	Pantanal_Sul	Natural	-751.531.717.935.823	785.823.882.731.822	Wet	Night	0.614421904087067	337.200.042.724.609	0	39.415.470.123.291
17	Pantanal_Sul	Natural	-751.262.205.455.576	785.852.265.639.086	Wet	Day	0.579028248786926	287.099.700.927.734	0	994.700.012.207.031
17	Pantanal_Sul	Natural	-751.354.149.969.151	785.843.859.954.803	Wet	Day	0.690862655639648	310.483.825.683.594	453.921.794.891.357	182.700.004.577.637
17	Pantanal_Sul	Natural	-751.344.865.352.676	785.843.571.575.266	Wet	Day	0.694181561470032	300.501.708.984.375	10.931.884.765.625	136.176.538.467.407
17	Pantanal_Sul	Natural	-751.752.034.687.313	785.817.765.542.914	Wet	Day	0.657622635364532	346.321.807.861.328	0	51.675.365.447.998
17	Pantanal_Sul	Natural	-751.668.995.159.867	785.824.320.082.976	Wet	Day	0.628758490085602	363.523.071.289.062	453.921.794.891.357	418.495.216.369.629
17	Pantanal_Sul	Natural	-751.636.136.872.537	7.858.393.332.577	Wet	Day	0.558641731739044	500.056.213.378.906	0	106.570.167.541.504
17	Pantanal_Sul	Natural	-751.786.824.371.031	785.887.085.317.469	Wet	Night	0.504424154758453	911.090.148.925.781	0	420.778.411.865.234
17	Pantanal_Sul	Natural	-751.336.207.987.715	785.845.420.249.021	Wet	Day	0.567600786685944	302.190.582.275.391	0	304.500.007.629.395
17	Pantanal_Sul	Natural	-7.513.470.339.972	785.843.550.022.413	Wet	Day	0.72320419549942	302.313.293.457.031	101.499.996.185.303	146.385.383.605.957
17	Pantanal_Sul	Natural	-751.494.508.814.653	785.877.563.335.144	Wet	Night	0.489932686090469	628.952.819.824.219	0	378.223.388.671.875
17	Pantanal_Sul	Natural	-751.296.385.293.113	785.845.157.814.025	Wet	Day	0.530904293060303	266.919.921.875	405.999.994.277.954	282.746.276.855.469
17	Pantanal_Sul	Natural	-75.134.872.441.482	785.843.836.984.171	Wet	Day	0.726274311542511	305.040.863.037.109	731.926.918.029.785	173.443.279.266.357
17	Pantanal_Sul	Natural	-751.335.238.826.965	785.845.228.997.166	Wet	Day	0.593652486801147	301.159.240.722.656	0	284.200.000.762.939
17	Pantanal_Sul	Natural	-751.299.152.464.738	785.845.493.972.115	Wet	Day	0.522107779979706	271.413.360.595.703	731.926.918.029.785	290.651.760.101.318
17	Pantanal_Sul	Natural	-751.583.729.088.749	785.816.729.028.297	Wet	Day	0.623114168643951	269.011.383.056.641	10.931.884.765.625	25.837.682.723.999
17	Pantanal_Sul	Natural	-751.391.784.168.385	785.858.154.280.998	Wet	Night	0.495409369468689	421.654.022.216.797	0	165.616.149.902.344
17	Pantanal_Sul	Natural	-751.309.338.424.282	785.850.754.170.123	Wet	Day	0.586408257484436	311.411.529.541.016	0	812.253.723.144.531
17	Pantanal_Sul	Natural	-751.559.887.559.308	785.819.369.709.539	Wet	Day	0.695576250553131	292.770.751.953.125	574.170.684.814.453	301.781.196.594.238
17	Pantanal_Sul	Natural	-751.578.064.537.123	785.819.512.700.451	Wet	Day	0.591091334819794	294.350.006.103.516	0	181.568.717.956.543
17	Pantanal_Sul	Natural	-751.490.428.174.047	785.863.753.850.667	Wet	Night	0.620832622051239	533.893.859.863.281	0	242.871.490.478.516
17	Pantanal_Sul	Natural	-75.166.209.564.757	785.853.046.926.083	Wet	Night	0.502080261707306	630.281.494.140.625	0	222.532.821.655.273
17	Pantanal_Sul	Natural	-751.654.319.458.815	785.839.042.067.138	Wet	Night	0.556086659431458	501.808.441.162.109	0	119.563.377.380.371
17	Pantanal_Sul	Natural	-751.295.896.761.197	785.845.230.106.473	Wet	Day	0.563116848468781	266.919.921.875	405.999.994.277.954	282.746.276.855.469
17	Pantanal_Sul	Natural	-751.356.410.476.662	785.843.404.762.402	Wet	Day	0.639958322048187	310.483.825.683.594	574.170.684.814.453	14.210.000.038.147
17	Pantanal_Sul	Natural	-751.419.725.164.989	785.849.339.882.777	Wet	Day	0.49791020154953	393.558.319.091.797	0	87.666.862.487.793
17	Pantanal_Sul	Natural	-751.557.327.678.348	785.853.932.399.674	Wet	Night	0.451878100633621	537.444.152.832.031	0	176.131.011.962.891
17	Pantanal_Sul	Natural	-75.155.502.894.158	785.854.868.358.373	Wet	Night	0.41540864109993	540.243.225.097.656	0	184.328.018.188.477
17	Pantanal_Sul	Natural	-751.330.547.445.154	785.860.671.924.685	Wet	Day	0.670322120189667	393.568.786.621.094	0	182.044.708.251.953
17	Pantanal_Sul	Natural	-751.663.385.984.433	785.824.248.629.065	Wet	Day	0.745080888271332	361.459.716.796.875	86.125.602.722.168	383.019.638.061.523
17	Pantanal_Sul	Natural	-751.668.182.289.956	785.824.752.986.596	Wet	Day	0.679345369338989	367.334.655.761.719	202.999.997.138.977	45.073.314.666.748
17	Pantanal_Sul	Natural	-751.471.533.762.261	785.851.361.263.841	Wet	Night	0.575499653816223	4.495.888.671.875	0	119.959.091.186.523
17	Pantanal_Sul	Natural	-751.552.360.161.612	7.858.563.348.235	Wet	Night	0.436309963464737	545.178.771.972.656	0	19.644.905.090.332
17	Pantanal_Sul	Natural	-751.671.485.992.369	785.849.685.011.742	Wet	Night	0.535564720630646	608.383.911.132.812	0	201.041.748.046.875
17	Pantanal_Sul	Natural	-751.286.133.576.749	785.848.613.720.676	Wet	Day	0.604744732379913	279.735.168.457.031	0	634.517.097.473.145
17	Pantanal_Sul	Natural	-751.293.169.178.794	785.846.310.297.918	Wet	Day	0.748558640480042	271.208.312.988.281	14.210.000.038.147	385.165.405.273.438
17	Pantanal_Sul	Natural	-751.362.213.373.936	785.853.204.718.495	Wet	Day	0.484914600849152	368.079.925.537.109	0	110.313.270.568.848
17	Pantanal_Sul	Natural	-751.496.249.327.152	785.858.925.030.069	Wet	Night	0.466733753681183	510.729.614.257.812	0	200.549.209.594.727
17	Pantanal_Sul	Natural	-751.518.556.514.809	785.856.935.892.677	Wet	Night	0.520510911941528	518.397.766.113.281	0	188.484.161.376.953
17	Pantanal_Sul	Natural	-751.637.429.790.058	785.907.856.544.933	Wet	Day	0.53040599822998	9.536.982.421.875	405.999.994.277.954	423.117.462.158.203
17	Pantanal_Sul	Natural	-751.343.807.259.464	785.857.984.678.384	Wet	Day	0.579187095165253	384.962.097.167.969	0	156.428.588.867.188
17	Pantanal_Sul	Natural	-751.337.018.315.034	785.846.262.668.145	Wet	Day	0.521244943141937	306.415.710.449.219	0	385.699.996.948.242
17	Pantanal_Sul	Natural	-751.614.905.172.193	78.588.280.450.184	Wet	Day	0.466129750013351	751.333.129.882.812	0	463.324.981.689.453
17	Pantanal_Sul	Natural	-75.163.393.524.458	785.883.330.641.115	Wet	Night	0.434097558259964	770.437.805.175.781	0	476.596.282.958.984
17	Pantanal_Sul	Natural	-751.674.488.903.775	785.848.267.138.866	Wet	Night	0.537611484527588	595.385.559.082.031	0	193.787.933.349.609
17	Pantanal_Sul	Natural	-751.249.785.068.485	785.853.200.413.446	Wet	Day	0.581301510334015	283.394.104.003.906	0	107.589.996.337.891
17	Pantanal_Sul	Natural	-751.294.003.830.265	78.584.758.330.203	Wet	Day	0.666669011116028	279.948.699.951.172	453.921.794.891.357	521.911.392.211.914
17	Pantanal_Sul	Natural	-751.297.436.920.597	78.584.731.797.813	Wet	Day	0.590265989303589	280.595.642.089.844	811.999.988.555.908	473.908.271.789.551
17	Pantanal_Sul	Natural	-751.572.877.510.411	785.856.502.598.486	Wet	Night	0.497779101133347	563.982.055.664.062	0	206.990.325.927.734
17	Pantanal_Sul	Natural	-751.515.521.745.451	785.858.133.506.278	Wet	Night	0.478254735469818	521.425.537.109.375	0	198.411.087.036.133
17	Pantanal_Sul	Natural	-751.534.939.746.742	785.861.424.681.656	Wet	Night	0.538400709629059	556.312.622.070.312	0	235.978.225.708.008
17	Pantanal_Sul	Natural	-751.279.841.051.077	785.844.601.176.815	Wet	Day	0.679967284202576	250.143.447.875.977	0	22.422.082.901.001
17	Pantanal_Sul	Natural	-751.476.177.542.136	785.812.135.490.749	Wet	Day	0.581937253475189	229.246.231.079.102	0	14.093.522.644.043
17	Pantanal_Sul	Natural	-751.616.686.757.301	785.827.753.920.891	Wet	Day	0.587903618812561	382.594.421.386.719	0	215.791.969.299.316
17	Pantanal_Sul	Natural	-751.656.947.105.677	785.849.972.858.428	Wet	Night	0.476136177778244	609.544.494.628.906	0	194.679.016.113.281
17	Pantanal_Sul	Natural	-751.681.751.697.121	785.849.850.246.379	Wet	Night	0.516585826873779	612.575.805.664.062	0	209.572.311.401.367
17	Pantanal_Sul	Natural	-751.314.802.083.995	785.859.519.677.193	Wet	Day	0.648453772068024	37.647.607.421.875	0	170.713.226.318.359
17	Pantanal_Sul	Natural	-751.276.266.130.135	785.845.132.022.474	Wet	Day	0.698680102825165	252.128.936.767.578	287.085.342.407.227	284.200.000.762.939
17	Pantanal_Sul	Natural	-751.348.300.263.896	785.844.003.807.506	Wet	Day	0.726274311542511	30.596.484.375	574.170.684.814.453	191.509.819.030.762
17	Pantanal_Sul	Natural	-751.510.885.107.792	785.857.989.844.031	Wet	Night	0.450522392988205	5.169.130.859.375	0	195.154.708.862.305
17	Pantanal_Sul	Natural	-751.526.723.828.367	785.860.510.591.898	Wet	Night	0.604901134967804	543.888.488.769.531	0	223.576.644.897.461
17	Pantanal_Sul	Natural	-751.561.502.636.246	78.585.467.728.815	Wet	Night	0.441545814275742	54.472.509.765.625	0	185.208.999.633.789
17	Pantanal_Sul	Natural	-751.596.017.726.487	785.830.394.468.846	Wet	Day	0.646027743816376	405.390.533.447.266	0	187.156.753.540.039
17	Pantanal_Sul	Natural	-751.646.214.267.577	785.823.118.567.176	Wet	Day	0.723556756973267	344.771.453.857.422	287.085.361.480.713	187.156.753.540.039
17	Pantanal_Sul	Natural	-751.657.971.927.998	785.825.110.849.231	Wet	Day	0.733380913734436	367.833.526.611.328	574.170.684.814.453	416.521.186.828.613
17	Pantanal_Sul	Natural	-751.687.444.757.975	785.851.102.607.007	Wet	Night	0.532899081707001	625.822.998.046.875	0	222.532.821.655.273
17	Pantanal_Sul	Natural	-751.488.125.782.318	785.863.847.541.668	Wet	Night	0.587079644203186	533.484.619.140.625	0	244.275.726.318.359
17	Pantanal_Sul	Natural	-751.431.519.677.482	78.586.218.894.609	Wet	Day	0.484301269054413	478.770.233.154.297	0	215.753.768.920.898
17	Pantanal_Sul	Natural	-751.297.495.288.981	78.584.595.070.696	Wet	Day	0.68255615234375	273.274.505.615.234	123.480.081.558.228	354.524.269.104.004
17	Pantanal_Sul	Natural	-751.639.377.078.102	785.823.959.955.804	Wet	Day	0.734020888805389	350.226.470.947.266	244.444.370.269.775	187.156.753.540.039
17	Pantanal_Sul	Natural	-751.564.707.298.294	785.833.154.984.302	Wet	Day	0.582872450351715	430.938.934.326.172	0	129.983.425.140.381
17	Pantanal_Sul	Natural	-75.166.661.014.801	785.837.048.762.496	Wet	Night	0.533777058124542	485.004.333.496.094	0	116.278.427.124.023
17	Pantanal_Sul	Natural	-751.663.628.184.903	785.848.507.319.246	Wet	Night	0.532000720500946	59.479.345.703.125	0	186.627.563.476.562
17	Pantanal_Sul	Natural	-751.856.865.709.191	785.825.166.731.327	Wet	Day	0.472754627466202	470.018.432.617.188	0	146.526.062.011.719
17	Pantanal_Sul	Natural	-75.164.830.277.899	785.822.758.376.253	Wet	Day	0.758960366249084	341.522.979.736.328	282.746.276.855.469	173.443.279.266.357
17	Pantanal_Sul	Natural	-751.674.882.181.974	785.827.562.099.981	Wet	Day	0.592464685440063	396.141.387.939.453	0	703.505.554.199.219
17	Pantanal_Sul	Natural	-751.659.616.645.869	785.851.776.063.832	Wet	Night	0.524194121360779	621.315.979.003.906	0	208.685.577.392.578
17	Pantanal_Sul	Natural	-751.706.056.006.364	785.860.566.685.125	Wet	Night	0.619748711585999	699.952.697.753.906	0	308.539.978.027.344
17	Pantanal_Sul	Natural	-751.543.252.787.849	785.858.928.247.641	Wet	Night	0.585110366344452	549.785.339.355.469	0	216.982.223.510.742
17	Pantanal_Sul	Natural	-751.334.700.411.347	785.846.191.398.742	Wet	Day	0.539608180522919	304.696.166.992.188	0	385.699.996.948.242
17	Pantanal_Sul	Natural	-751.412.986.629.672	785.852.821.627.944	Wet	Day	0.644096910953522	407.646.026.611.328	0	122.222.183.227.539
17	Pantanal_Sul	Natural	-751.576.710.346.873	785.854.676.589.152	Wet	Night	0.538654625415802	559.234.619.140.625	0	192.464.981.079.102
17	Pantanal_Sul	Natural	-751.593.972.679.883	785.854.581.622.142	Wet	Night	0.502541601657867	572.895.324.707.031	0	197.911.987.304.688
17	Pantanal_Sul	Natural	-751.352.900.814.181	785.850.632.747.045	Wet	Day	0.475221633911133	345.100.006.103.516	0	844.343.338.012.695
17	Pantanal_Sul	Natural	-751.687.174.965.423	785.827.277.106.109	Wet	Day	0.649689018726349	398.469.909.667.969	0	771.667.022.705.078
17	Pantanal_Sul	Natural	-751.685.671.500.969	785.822.086.598.965	Wet	Day	0.65864634513855	348.953.399.658.203	0	374.313.507.080.078
17	Pantanal_Sul	Natural	-751.596.110.620.901	785.852.588.521.622	Wet	Night	0.470063894987106	566.198.974.609.375	0	18.080.680.847.168
17	Pantanal_Sul	Natural	-75.168.036.160.036	785.847.667.488.645	Wet	Night	0.537463843822479	590.841.613.769.531	0	194.042.938.232.422
17	Pantanal_Sul	Natural	-751.877.272.657.317	785.855.434.163.021	Wet	Night	0.552481234073639	732.675.354.003.906	0	33.737.109.375
17	Pantanal_Sul	Natural	-751.316.287.540.257	785.813.187.309.383	Wet	Day	0.503101170063019	288.874.053.955.078	0	241.578.521.728.516
17	Pantanal_Sul	Natural	-751.714.470.127.603	785.818.797.074.121	Wet	Day	0.507851958274841	333.173.645.019.531	641.942.358.016.968	332.944.755.554.199
17	Pantanal_Sul	Natural	-751.730.271.441.248	785.819.857.325.255	Wet	Day	0.633483290672302	350.314.727.783.203	0	51.675.365.447.998
17	Pantanal_Sul	Natural	-751.548.438.565.863	785.835.103.017.204	Wet	Night	0.585102379322052	448.671.325.683.594	287.085.342.407.227	128.388.471.603.394
17	Pantanal_Sul	Natural	-751.548.344.528.926	785.857.197.681.175	Wet	Night	0.45937043428421	545.632.141.113.281	0	202.440.979.003.906
17	Pantanal_Sul	Natural	-751.368.642.803.649	785.850.058.608.802	Wet	Day	0.470092624425888	354.739.227.294.922	0	81.831.916.809.082
17	Pantanal_Sul	Natural	-751.280.460.761.304	785.852.049.748.609	Wet	Day	0.647410869598389	298.789.520.263.672	0	97.524.543.762.207
17	Pantanal_Sul	Natural	-751.355.805.185.675	785.837.209.889.821	Wet	Day	0.416006028652191	288.610.046.386.719	202.999.997.138.977	405.999.994.277.954
17	Pantanal_Sul	Natural	-751.448.693.185.888	785.830.459.622.298	Wet	Day	0.580287337303162	369.549.224.853.516	0	488.045.082.092.285
17	Pantanal_Sul	Natural	-751.672.058.718.349	785.850.573.150.891	Wet	Night	0.488470762968063	616.324.829.101.562	0	20.702.018.737.793
17	Pantanal_Sul	Natural	-751.473.285.426.804	785.841.079.064.697	Wet	Night	0.620140194892883	412.414.886.474.609	0	263.899.993.896.484
17	Pantanal_Sul	Natural	-751.306.452.723.946	785.859.278.059.956	Wet	Day	0.617883801460266	366.666.564.941.406	0	166.460.006.713.867
17	Pantanal_Sul	Natural	-751.679.972.655.168	785.820.620.599.252	Wet	Day	0.616722583770752	333.495.086.669.922	136.176.538.467.407	245.285.835.266.113
17	Pantanal_Sul	Natural	-751.529.122.702.401	785.858.063.484.102	Wet	Night	0.467332601547241	532.359.497.070.312	0	201.788.528.442.383
17	Pantanal_Sul	Natural	-751.543.381.169.372	785.823.068.395.679	Wet	Day	0.618839859962463	328.859.985.351.562	0	309.866.046.905.518
17	Pantanal_Sul	Natural	-751.469.858.836.562	78.582.842.171.623	Wet	Day	0.629275321960449	388.574.035.644.531	0	535.935.363.769.531
17	Pantanal_Sul	Natural	-751.684.780.039.636	785.820.478.178.644	Wet	Day	0.65856945514679	334.186.340.332.031	14.210.000.038.147	287.085.361.480.713
17	Pantanal_Sul	Natural	-751.786.239.238.773	785.858.767.775.294	Wet	Night	0.59725022315979	728.099.609.375	0	347.420.715.332.031
17	Pantanal_Sul	Natural	-75.132.787.253.478	785.859.112.977.211	Wet	Day	0.621172368526459	38.186.669.921.875	0	167.693.237.304.688
17	Pantanal_Sul	Natural	-751.285.886.324.878	785.852.072.722.516	Wet	Day	0.705814480781555	301.781.188.964.844	0	975.456.695.556.641
17	Pantanal_Sul	Natural	-751.678.339.269.609	785.820.622.682.663	Wet	Day	0.665124833583832	333.495.086.669.922	136.176.538.467.407	245.285.835.266.113
17	Pantanal_Sul	Natural	-751.571.920.794.985	785.835.486.875.366	Wet	Night	0.620320320129395	453.581.237.792.969	0	330.460.052.490.234
17	Pantanal_Sul	Natural	-751.552.885.848.945	785.834.526.647.189	Wet	Night	0.62369304895401	442.656.372.070.312	287.085.342.407.227	128.388.471.603.394
17	Pantanal_Sul	Natural	-751.689.011.297.054	785.837.913.694.785	Wet	Night	0.51225733757019	498.938.323.974.609	0	137.830.871.582.031
17	Pantanal_Sul	Natural	-75.166.442.913.469	785.801.958.577.926	Wet	Day	0.633468747138977	169.404.678.344.727	0	660.920.104.980.469
17	Pantanal_Sul	Natural	-751.810.777.731.485	785.828.385.275.264	Wet	Day	0.589201688766479	466.317.108.154.297	0	168.978.454.589.844
17	Pantanal_Sul	Natural	-75.167.672.641.192	785.821.412.652.729	Wet	Day	0.558708965778351	340.120.422.363.281	86.125.602.722.168	273.108.558.654.785
17	Pantanal_Sul	Natural	-751.551.980.283.174	785.834.428.801.242	Wet	Night	0.627062916755676	442.614.501.953.125	453.921.794.891.357	10.931.884.765.625
17	Pantanal_Sul	Natural	-751.680.682.024.708	785.848.579.958.672	Wet	Night	0.504944026470184	600.715.393.066.406	0	200.980.255.126.953
17	Pantanal_Sul	Natural	-751.672.727.476.516	785.824.225.689.047	Wet	Day	0.631742238998413	364.948.608.398.438	202.999.997.138.977	445.213.775.634.766
17	Pantanal_Sul	Natural	-751.341.340.686.192	785.854.094.179.329	Wet	Day	0.509771108627319	35.824.755.859.375	0	117.809.982.299.805
17	Pantanal_Sul	Natural	-751.544.231.396.477	785.857.822.647.846	Wet	Night	0.488053768873215	545.197.692.871.094	0	206.741.317.749.023
17	Pantanal_Sul	Natural	-751.642.735.657.742	785.855.904.665.276	Wet	Night	0.525873363018036	622.995.056.152.344	0	234.822.830.200.195
17	Pantanal_Sul	Natural	-751.347.801.664.279	785.861.876.079.201	Wet	Day	0.70244961977005	414.959.991.455.078	0	195.144.149.780.273
17	Pantanal_Sul	Natural	-751.675.860.003.315	785.802.129.424.688	Wet	Day	0.535959541797638	178.201.171.875	0	580.594.177.246.094
17	Pantanal_Sul	Natural	-751.676.662.380.079	785.820.671.416.953	Wet	Day	0.671989619731903	332.672.332.763.672	146.385.383.605.957	226.960.906.982.422
17	Pantanal_Sul	Natural	-751.557.663.093.684	785.857.583.056.971	Wet	Night	0.526304721832275	554.695.434.570.312	0	209.247.604.370.117
17	Pantanal_Sul	Natural	-751.337.786.832.006	785.861.684.243.705	Wet	Night	0.664299249649048	406.532.531.738.281	0	192.850.006.103.516
17	Pantanal_Sul	Natural	-751.224.607.627.308	785.853.343.594.637	Wet	Day	0.741644561290741	269.585.235.595.703	118.368.320.465.088	111.483.787.536.621
17	Pantanal_Sul	Natural	-751.352.430.960.457	785.843.878.445.504	Wet	Day	0.690620958805084	308.666.809.082.031	574.170.684.814.453	182.700.004.577.637
17	Pantanal_Sul	Natural	-751.536.544.387.335	785.815.716.373.095	Wet	Day	0.725578427314758	255.852.493.286.133	191.509.819.030.762	709.048.538.208.008
17	Pantanal_Sul	Natural	-751.678.974.989.168	78.582.076.645.983	Wet	Night	0.641037702560425	335.349.609.375	118.368.320.465.088	25.435.827.255.249
17	Pantanal_Sul	Natural	-75.164.815.655.481	78.585.074.162.133	Wet	Night	0.519643306732178	608.245.056.152.344	0	194.477.813.720.703
17	Pantanal_Sul	Natural	-751.836.738.155.968	785.828.554.359.484	Wet	Day	0.57302337884903	483.574.798.583.984	0	178.743.774.414.062
17	Pantanal_Sul	Natural	-751.679.843.080.525	785.820.430.411.023	Wet	Day	0.677251160144806	331.642.608.642.578	154.600.191.116.333	237.605.400.085.449
17	Pantanal_Sul	Natural	-751.548.092.072.335	785.835.510.129.413	Wet	Night	0.578465580940247	452.708.190.917.969	202.999.997.138.977	129.983.425.140.381
17	Pantanal_Sul	Natural	-751.670.096.490.748	785.839.308.817.693	Wet	Night	0.53446501493454	507.633.972.167.969	0	133.579.559.326.172
17	Pantanal_Sul	Natural	-751.308.459.106.382	785.847.220.304.843	Wet	Day	0.577969610691071	288.667.144.775.391	453.921.794.891.357	46.689.998.626.709
17	Pantanal_Sul	Natural	-751.694.728.252.203	78.582.148.786.141	Wet	Day	0.622863113880157	347.723.052.978.516	405.999.994.277.954	426.783.065.795.898
17	Pantanal_Sul	Natural	-751.676.796.127.022	7.858.240.566.454	Wet	Day	0.625244915485382	364.524.932.861.328	0	459.336.547.851.562
17	Pantanal_Sul	Natural	-751.520.437.417.904	785.838.679.872.422	Wet	Night	0.595270037651062	451.869.964.599.609	0	236.736.640.930.176
17	Pantanal_Sul	Natural	-751.717.607.395.365	785.882.041.707.119	Wet	Night	0.50484973192215	825.434.020.996.094	0	496.848.449.707.031
17	Pantanal_Sul	Natural	-751.523.155.512.198	785.838.896.521.037	Wet	Night	0.600315570831299	454.271.179.199.219	0	264.679.622.650.146
17	Pantanal_Sul	Natural	-751.894.461.446.383	785.800.237.338.204	Wet	Day	0.530400633811951	3.655.634.765.625	0	731.926.918.029.785
17	Pantanal_Sul	Natural	-751.723.433.716.302	785.816.609.345.378	Wet	Day	0.584117949008942	319.820.037.841.797	574.170.684.814.453	229.668.273.925.781
17	Pantanal_Sul	Natural	-751.685.757.656.589	785.820.239.745.558	Wet	Day	0.663904190063477	332.350.128.173.828	162.399.997.711.182	273.108.558.654.785
17	Pantanal_Sul	Natural	-751.642.322.022.921	785.853.623.680.819	Wet	Night	0.500210285186768	613.869.445.800.781	0	216.211.685.180.664
17	Pantanal_Sul	Natural	-751.660.540.443.606	785.838.227.491.166	Wet	Night	0.529127895832062	495.307.525.634.766	0	119.408.180.236.816
17	Pantanal_Sul	Natural	-751.686.901.284.575	785.821.318.458.681	Wet	Day	0.747578799724579	342.402.679.443.359	641.942.358.016.968	345.099.983.215.332
17	Pantanal_Sul	Natural	-751.662.664.217.595	785.821.294.773.963	Wet	Day	0.688551723957062	332.882.873.535.156	202.999.992.370.605	16.366.382.598.877
17	Pantanal_Sul	Natural	-751.751.430.519.812	78.584.507.365.161	Wet	Night	0.609986841678619	586.627.868.652.344	0	232.539.138.793.945
17	Pantanal_Sul	Natural	-751.590.672.516.269	785.854.773.689.617	Wet	Night	0.485549449920654	570.137.329.101.562	0	197.911.987.304.688
17	Pantanal_Sul	Natural	-751.478.903.667.349	785.864.519.735.453	Wet	Night	0.645514667034149	529.148.986.816.406	0	247.709.915.161.133
17	Pantanal_Sul	Natural	-751.681.541.806.807	78.582.019.271.808	Wet	Day	0.669560372829437	330.634.582.519.531	167.398.090.362.549	244.444.370.269.775
17	Pantanal_Sul	Natural	-751.410.812.514.115	785.850.782.159.477	Wet	Day	0.513294994831085	394.854.583.740.234	0	101.945.625.305.176
17	Pantanal_Sul	Natural	-751.453.421.300.752	785.851.044.824.687	Wet	Night	0.593208372592926	432.594.848.632.812	0	111.815.963.745.117
17	Pantanal_Sul	Natural	-751.318.523.091.756	785.860.024.581.361	Wet	Day	0.633810877799988	380.845.520.019.531	0	174.874.801.635.742
17	Pantanal_Sul	Natural	-751.561.554.153.882	785.820.884.656.875	Wet	Day	0.617432415485382	307.073.974.609.375	0	211.938.228.607.178
17	Pantanal_Sul	Natural	-751.677.298.099.464	785.820.815.194.119	Wet	Day	0.668229341506958	334.531.433.105.469	129.983.425.140.381	236.736.640.930.176
17	Pantanal_Sul	Natural	-75.166.498.372.901	785.849.707.823.217	Wet	Night	0.491540879011154	607.132.934.570.312	0	196.910.003.662.109
17	Pantanal_Sul	Natural	-751.827.747.362.613	78.586.513.407.791	Wet	Night	0.563249051570892	801.171.325.683.594	0	420.602.081.298.828
17	Pantanal_Sul	Natural	-751.508.472.773.917	785.857.701.014.671	Wet	Night	0.43555873632431	514.107.238.769.531	0	192.582.702.636.719
17	Pantanal_Sul	Natural	-751.830.167.368.238	785.811.981.518.788	Wet	Day	0.642968833446503	359.315.734.863.281	0	123.480.081.558.228
17	Pantanal_Sul	Natural	-751.687.493.187.891	785.820.908.541.371	Wet	Day	0.701089084148407	338.724.212.646.484	103.510.093.688.965	32.795.654.296.875
17	Pantanal_Sul	Natural	-751.678.652.912.847	785.820.262.146.357	Wet	Day	0.705058991909027	329.792.236.328.125	173.443.279.266.357	229.668.273.925.781
17	Pantanal_Sul	Natural	-751.512.071.841.578	785.858.421.560.901	Wet	Night	0.478899329900742	520.824.584.960.938	0	199.653.366.088.867
17	Pantanal_Sul	Natural	-751.736.905.647.012	785.853.528.858.069	Wet	Night	0.458544731140137	662.069.519.042.969	0	274.260.437.011.719
17	Pantanal_Sul	Natural	-751.695.275.862.315	785.832.726.797.905	Wet	Night	0.602099597454071	452.671.783.447.266	0	114.618.621.826.172
17	Pantanal_Sul	Natural	-751.404.328.846.365	785.817.876.500.404	Wet	Day	0.577247500419617	308.666.809.082.031	0	176.621.673.583.984
17	Pantanal_Sul	Natural	-751.681.642.700.677	785.820.167.157.539	Wet	Day	0.669560372829437	330.634.582.519.531	167.398.090.362.549	244.444.370.269.775
17	Pantanal_Sul	Natural	-751.723.600.983.008	78.582.492.150.321	Wet	Day	0.523649096488953	391.332.183.837.891	0	852.841.644.287.109
17	Pantanal_Sul	Natural	-751.826.175.756.098	785.862.827.050.396	Wet	Night	0.497149556875229	7.795.966.796.875	0	403.377.899.169.922
17	Pantanal_Sul	Natural	-751.318.763.040.739	785.846.478.567.705	Wet	Day	0.587898671627045	292.221.313.476.562	0	39.883.171.081.543
17	Pantanal_Sul	Natural	-751.726.685.307.555	785.816.251.403.064	Wet	Day	0.663079082965851	317.641.479.492.188	101.499.996.185.303	215.791.969.299.316
17	Pantanal_Sul	Natural	-751.682.811.969.044	785.820.620.475.245	Wet	Day	0.593972980976105	33.517.138.671.875	123.480.081.558.228	282.746.276.855.469
17	Pantanal_Sul	Natural	-751.519.355.231.269	78.585.911.927.529	Wet	Night	0.534661710262299	530.370.300.292.969	0	209.336.212.158.203
17	Pantanal_Sul	Natural	-751.639.441.154.436	785.853.957.609.611	Wet	Night	0.511085510253906	610.945.678.710.938	0	215.648.681.640.625
17	Pantanal_Sul	Natural	-75.164.963.372.402	785.913.979.265.143	Wet	Night	0.537939429283142	101.000.610.351.562	0	389.019.195.556.641
17	Pantanal_Sul	Natural	-751.300.482.458.854	78.584.972.120.591	Wet	Day	0.547213613986969	297.192.291.259.766	0	713.105.239.868.164
17	Pantanal_Sul	Natural	-751.699.614.806.071	785.820.719.680.174	Wet	Day	0.642965137958527	342.276.306.152.344	574.170.684.814.453	402.943.496.704.102
17	Pantanal_Sul	Natural	-751.740.094.996.433	785.821.678.496.646	Wet	Day	0.620797395706177	371.184.814.453.125	0	720.006.408.691.406
17	Pantanal_Sul	Natural	-7.515.386.829.868	785.858.014.198.169	Wet	Night	0.499307543039322	541.016.906.738.281	0	206.082.489.013.672
17	Pantanal_Sul	Natural	-751.299.595.544.802	785.848.782.079.183	Wet	Day	0.582542300224304	292.383.422.851.562	0	63.223.991.394.043
17	Pantanal_Sul	Natural	-751.685.944.024.486	785.820.118.632.445	Wet	Day	0.660240352153778	330.516.174.316.406	182.700.004.577.637	25.837.682.723.999
17	Pantanal_Sul	Natural	-751.681.771.780.427	785.846.800.890.044	Wet	Night	0.546673655509949	582.949.401.855.469	0	188.702.667.236.328
17	Pantanal_Sul	Natural	-751.824.050.696.037	785.832.995.887.794	Wet	Night	0.554780125617981	511.805.633.544.922	0	212.762.985.229.492
17	Pantanal_Sul	Natural	-751.786.781.474.372	785.859.247.978.453	Wet	Night	0.573115468025208	731.926.879.882.812	0	350.255.889.892.578
17	Pantanal_Sul	Natural	-751.270.580.259.653	785.843.858.138.434	Wet	Day	0.626824617385864	238.816.360.473.633	0	14.210.000.038.147
17	Pantanal_Sul	Natural	-751.693.671.774.711	785.821.247.458.189	Wet	Day	0.69460117816925	345.010.437.011.719	641.942.358.016.968	399.863.624.572.754
17	Pantanal_Sul	Natural	-75.170.485.625.902	785.819.998.826.915	Wet	Day	0.54613584280014	339.738.555.908.203	574.170.684.814.453	390.478.286.743.164
17	Pantanal_Sul	Natural	-751.475.217.142.376	78.586.010.163.005	Wet	Night	0.453054428100586	500.192.169.189.453	0	203.860.931.396.484
17	Pantanal_Sul	Natural	-751.557.453.296.484	785.856.453.894.237	Wet	Night	0.412446707487106	548.734.924.316.406	0	198.078.491.210.938
17	Pantanal_Sul	Natural	-751.279.659.022.116	785.850.777.651.541	Wet	Night	0.60566234588623	287.787.841.796.875	0	83.254.753.112.793
17	Pantanal_Sul	Natural	-751.336.855.393.475	785.844.223.074.281	Wet	Day	0.705978035926819	296.157.440.185.547	453.921.794.891.357	182.700.004.577.637
17	Pantanal_Sul	Natural	-751.682.343.959.036	785.819.759.887.036	Wet	Day	0.618013918399811	32.781.201.171.875	204.012.470.245.361	229.668.273.925.781
17	Pantanal_Sul	Natural	-75.168.492.946.412	785.820.650.142.099	Wet	Day	0.65856945514679	336.024.780.273.438	121.800.003.051.758	301.781.196.594.238
17	Pantanal_Sul	Natural	-751.804.148.567.468	785.848.033.948.143	Wet	Night	0.570061266422272	635.055.908.203.125	0	291.677.856.445.312
17	Pantanal_Sul	Natural	-751.833.656.834.191	785.836.313.202.595	Wet	Night	0.488414227962494	544.622.924.804.688	0	242.693.267.822.266
17	Pantanal_Sul	Natural	-751.280.265.343.027	785.851.762.781.162	Wet	Day	0.647563755512238	294.545.928.955.078	0	934.020.614.624.023
17	Pantanal_Sul	Natural	-751.682.006.748.495	785.820.622.569.402	Wet	Day	0.593972980976105	334.328.125	128.388.471.603.394	263.899.993.896.484
17	Pantanal_Sul	Natural	-751.796.841.829.283	785.837.703.674.845	Wet	Night	0.503501117229462	538.547.180.175.781	0	226.960.906.982.422
17	Pantanal_Sul	Natural	-751.827.043.862.886	78.584.323.006.146	Wet	Night	0.55733186006546	601.239.929.199.219	0	279.948.699.951.172
17	Pantanal_Sul	Natural	-751.267.947.232.571	785.846.309.079.528	Wet	Day	0.787853181362152	250.571.411.132.812	405.999.994.277.954	385.699.996.948.242
17	Pantanal_Sul	Natural	-75.168.608.504.507	785.820.720.280.392	Wet	Day	0.688368439674377	336.024.780.273.438	121.800.003.051.758	301.781.196.594.238
17	Pantanal_Sul	Natural	-751.812.270.089.423	785.834.916.772.896	Wet	Night	0.573346674442291	521.867.980.957.031	0	218.203.750.610.352
17	Pantanal_Sul	Natural	-751.810.722.797.538	785.836.023.999.025	Wet	Night	0.56559419631958	531.301.818.847.656	0	225.403.137.207.031
17	Pantanal_Sul	Natural	-751.315.664.747.159	785.848.688.475.665	Wet	Day	0.587734222412109	303.741.180.419.922	0	614.389.495.849.609
17	Pantanal_Sul	Natural	-751.689.069.465.072	785.820.191.178.389	Wet	Day	0.627686381340027	334.106.170.654.297	16.366.382.598.877	301.781.196.594.238
17	Pantanal_Sul	Natural	-751.547.224.228.052	785.847.183.748.893	Wet	Night	0.470568001270294	501.085.266.113.281	0	111.723.793.029.785
17	Pantanal_Sul	Natural	-751.548.913.817.116	785.855.491.133.145	Wet	Night	0.426140308380127	537.720.153.808.594	0	187.387.802.124.023
17	Pantanal_Sul	Natural	-751.345.225.423.584	785.844.005.528.455	Wet	Day	0.667098462581635	302.360.992.431.641	731.926.918.029.785	173.443.279.266.357
17	Pantanal_Sul	Natural	-751.298.692.634.553	785.844.818.754.319	Wet	Day	0.651049911975861	267.998.443.603.516	287.085.342.407.227	231.455.612.182.617
17	Pantanal_Sul	Natural	-751.708.542.335.005	785.819.710.283.667	Wet	Day	0.573033571243286	337.163.391.113.281	731.926.918.029.785	365.963.439.941.406
17	Pantanal_Sul	Natural	-751.814.425.004.865	785.841.284.340.909	Wet	Night	0.445405870676041	579.386.352.539.062	0	2.601.015.625
17	Pantanal_Sul	Natural	-75.132.836.154.357	785.847.006.756.286	Wet	Night	0.572697401046753	304.039.520.263.672	0	46.689.998.626.709
17	Pantanal_Sul	Natural	-75.168.351.489.775	785.800.688.892.245	Wet	Day	0.495836287736893	175.392.471.313.477	0	663.720.016.479.492
17	Pantanal_Sul	Natural	-751.709.779.786	785.819.805.867.826	Wet	Day	0.573033571243286	339.926.513.671.875	453.921.794.891.357	39.415.470.123.291
17	Pantanal_Sul	Natural	-751.781.840.521.813	785.829.151.126.017	Wet	Day	0.563267529010773	457.484.710.693.359	0	157.661.880.493.164
17	Pantanal_Sul	Natural	-751.925.945.164.573	785.852.408.325.448	Wet	Night	0.564281105995178	731.842.468.261.719	0	281.870.452.880.859
17	Pantanal_Sul	Natural	-751.951.368.237.125	785.855.434.729.438	Wet	Night	0.621637284755707	768.836.853.027.344	0	284.214.508.056.641
17	Pantanal_Sul	Natural	-751.371.644.021.375	785.861.130.334.721	Wet	Day	0.572257578372955	426.517.456.054.688	0	189.921.661.376.953
17	Pantanal_Sul	Natural	-751.714.960.649.528	785.819.832.752.693	Wet	Day	0.577168822288513	342.949.859.619.141	0	428.228.950.500.488
17	Pantanal_Sul	Natural	-751.631.966.411.109	785.838.563.466.996	Wet	Night	0.529364585876465	491.327.117.919.922	0	982.821.960.449.219
17	Pantanal_Sul	Natural	-751.566.789.625.571	785.834.096.150.631	Wet	Night	0.588567018508911	439.156.158.447.266	0	200.959.739.685.059
17	Pantanal_Sul	Natural	-751.550.561.558.367	785.836.593.374.053	Wet	Night	0.604399740695953	46.494.091.796.875	0	244.444.370.269.775
17	Pantanal_Sul	Natural	-751.749.994.770.715	785.852.833.691.482	Wet	Day	0.506527304649353	6.605.615.234.375	0	280.735.137.939.453
17	Pantanal_Sul	Natural	-751.680.572.998.751	785.809.693.802.243	Wet	Day	0.59170538187027	238.816.360.473.633	416.521.186.828.613	641.942.358.016.968
17	Pantanal_Sul	Natural	-751.719.665.013.663	785.819.807.484.556	Wet	Day	0.646997451782227	345.010.437.011.719	0	45.073.314.666.748
17	Pantanal_Sul	Natural	-751.462.434.196.095	785.840.022.385.299	Wet	Night	0.530815243721008	397.392.913.818.359	202.999.997.138.977	10.931.884.765.625
17	Pantanal_Sul	Natural	-751.482.583.352.389	785.839.160.437.515	Wet	Night	0.590870678424835	415.084.136.962.891	202.999.997.138.977	101.499.996.185.303
17	Pantanal_Sul	Natural	-751.348.620.922.434	785.861.010.126.212	Wet	Day	0.663531541824341	409.119.293.212.891	0	187.035.614.013.672
17	Pantanal_Sul	Natural	-751.778.437.454.104	785.826.966.247.557	Wet	Day	0.626722872257233	436.412.231.445.312	0	137.276.641.845.703
17	Pantanal_Sul	Natural	-751.725.947.754.282	78.582.064.654.648	Wet	Day	0.646140515804291	35.510.498.046.875	0	552.219.696.044.922
17	Pantanal_Sul	Natural	-751.555.487.148.101	785.838.992.856.834	Wet	Day	0.623089551925659	486.103.424.072.266	0	445.676.307.678.223
17	Pantanal_Sul	Natural	-751.482.764.327.898	785.839.473.508.705	Wet	Night	0.588733971118927	416.036.102.294.922	0	136.176.538.467.407
17	Pantanal_Sul	Natural	-751.495.949.036.168	785.838.871.546.336	Wet	Night	0.567320585250854	428.479.095.458.984	0	147.786.226.272.583
17	Pantanal_Sul	Natural	-751.263.836.690.782	785.856.588.045.785	Wet	Day	0.581357538700104	318.942.657.470.703	0	142.100.006.103.516
17	Pantanal_Sul	Natural	-751.713.349.719.234	785.819.567.862.072	Wet	Day	0.623992383480072	340.174.957.275.391	287.085.342.407.227	400.378.570.556.641
17	Pantanal_Sul	Natural	-751.508.087.051.491	785.838.848.790.795	Wet	Night	0.588161766529083	440.374.328.613.281	0	199.931.812.286.377
17	Pantanal_Sul	Natural	-751.507.550.484.783	785.838.534.749.671	Wet	Night	0.568122446537018	437.543.884.277.344	0	154.600.191.116.333
17	Pantanal_Sul	Natural	-75.152.801.307.673	785.839.017.194.043	Wet	Night	0.623502254486084	460.649.017.333.984	0	317.096.138.000.488
17	Pantanal_Sul	Natural	-751.497.197.836.755	785.827.773.080.811	Wet	Day	0.575772941112518	378.441.223.144.531	0	418.495.216.369.629
17	Pantanal_Sul	Natural	-751.658.922.778.072	785.800.806.706.825	Wet	Day	0.617556929588318	156.626.037.597.656	0	792.740.325.927.734
17	Pantanal_Sul	Natural	-751.517.017.512.608	785.839.975.081.682	Wet	Day	0.651453793048859	450.536.529.541.016	0	327.327.651.977.539
17	Pantanal_Sul	Natural	-751.457.783.695.199	785.840.742.588.838	Wet	Night	0.567647933959961	395.688.598.632.812	0	154.600.191.116.333
17	Pantanal_Sul	Natural	-751.455.399.097.363	78.584.057.341.406	Wet	Night	0.557240068912506	393.170.715.332.031	0	128.388.471.603.394
17	Pantanal_Sul	Natural	-751.292.443.878.503	785.851.736.376.735	Wet	Day	0.660093903541565	303.639.404.296.875	0	92.448.616.027.832
17	Pantanal_Sul	Natural	-751.538.698.348.545	785.836.324.829.817	Wet	Night	0.496768236160278	460.827.880.859.375	202.999.997.138.977	136.176.538.467.407
17	Pantanal_Sul	Natural	-751.549.228.398.401	785.836.878.319.647	Wet	Night	0.620285034179688	466.939.727.783.203	0	244.444.370.269.775
17	Pantanal_Sul	Natural	-751.539.340.662.953	785.838.152.013.135	Wet	Night	0.617774069309235	468.631.103.515.625	0	288.517.208.099.365
17	Pantanal_Sul	Natural	-751.706.925.222.035	785.819.830.969.375	Wet	Day	0.671411156654358	338.937.072.753.906	574.170.684.814.453	383.019.638.061.523
17	Pantanal_Sul	Natural	-751.515.138.809.816	785.859.718.940.337	Wet	Day	0.534535348415375	530.389.709.472.656	0	213.767.776.489.258
17	Pantanal_Sul	Natural	-751.557.657.319.631	785.835.294.604.241	Wet	Night	0.581715703010559	450.883.972.167.969	0	202.999.992.370.605
17	Pantanal_Sul	Natural	-751.560.991.244.199	785.835.199.536.212	Wet	Night	0.579497635364532	451.030.181.884.766	0	236.736.640.930.176
17	Pantanal_Sul	Natural	-751.477.277.048.795	785.851.598.011.011	Wet	Day	0.412562817335129	456.876.281.738.281	574.170.684.814.453	125.548.568.725.586
17	Pantanal_Sul	Natural	-751.538.139.325.509	785.823.141.413.407	Wet	Day	0.626012206077576	328.885.070.800.781	0	345.099.983.215.332
17	Pantanal_Sul	Natural	-751.395.677.847.934	78.584.847.369.421	Wet	Day	0.547822892665863	368.376.495.361.328	0	744.487.075.805.664
17	Pantanal_Sul	Natural	-751.409.064.023.045	78.584.167.701.925	Wet	Night	0.614505708217621	352.595.275.878.906	0	121.800.003.051.758
17	Pantanal_Sul	Natural	-751.408.527.133.504	785.841.630.930.094	Wet	Night	0.614505708217621	351.899.200.439.453	202.999.997.138.977	101.499.996.185.303
17	Pantanal_Sul	Natural	-751.840.345.834.925	785.838.064.157.345	Wet	Day	0.553596377372742	563.346.008.300.781	0	259.816.223.144.531
17	Pantanal_Sul	Natural	-751.833.181.740.254	785.796.155.131.208	Wet	Day	0.569096446037292	296.199.188.232.422	287.085.342.407.227	50.75
17	Pantanal_Sul	Natural	-751.680.763.137.721	785.820.502.153.943	Wet	Day	0.616722583770752	332.480.285.644.531	147.786.226.272.583	256.776.943.206.787
17	Pantanal_Sul	Natural	-751.515.231.909.922	785.837.622.048.417	Wet	Night	0.587241291999817	443.939.239.501.953	0	118.368.320.465.088
17	Pantanal_Sul	Natural	-75.151.461.384.039	785.837.504.154.602	Wet	Night	0.597892701625824	443.572.418.212.891	0	101.499.996.185.303
17	Pantanal_Sul	Natural	-751.603.853.808.479	785.780.677.425.588	Wet	Day	0.504736542701721	113.189.567.565.918	0	272.504.333.496.094
17	Pantanal_Sul	Natural	-751.668.804.230.538	785.801.718.476.827	Wet	Day	0.63447380065918	170.966.491.699.219	0	649.917.144.775.391
17	Pantanal_Sul	Natural	-751.591.802.570.153	785.832.100.984.634	Wet	Day	0.654416859149933	421.008.483.886.719	0	273.108.558.654.785
17	Pantanal_Sul	Natural	-751.514.205.960.358	785.837.789.580.559	Wet	Night	0.571520924568176	444.315.032.958.984	0	136.176.538.467.407
17	Pantanal_Sul	Natural	-751.526.747.922.659	7.858.383.440.652	Wet	Night	0.583491146564484	457.043.121.337.891	0	244.444.370.269.775
17	Pantanal_Sul	Natural	-751.464.808.223.074	785.828.996.540.442	Wet	Day	0.652627825737	385.748.077.392.578	0	512.348.823.547.363
17	Pantanal_Sul	Natural	-751.305.554.646.756	785.847.124.765.029	Wet	Day	0.360040038824081	285.826.599.121.094	731.926.918.029.785	446.599.998.474.121
17	Pantanal_Sul	Natural	-75.128.793.582.181	785.847.485.563.478	Wet	Day	0.650691449642181	273.952.239.990.234	811.999.988.555.908	517.550.468.444.824
17	Pantanal_Sul	Natural	-751.412.381.706.336	785.841.463.353.981	Wet	Night	0.610974550247192	355.719.482.421.875	202.999.997.138.977	103.510.093.688.965
17	Pantanal_Sul	Natural	-75.141.086.879.658	785.841.247.540.826	Wet	Night	0.57580691576004	353.126.647.949.219	405.999.994.277.954	811.999.988.555.908
17	Pantanal_Sul	Natural	-751.439.671.872.529	785.840.284.827.197	Wet	Night	0.45473524928093	377.017.517.089.844	405.999.994.277.954	609.000.015.258.789
17	Pantanal_Sul	Natural	-751.692.502.040.655	785.799.751.442.406	Wet	Day	0.618842005729675	177.958.190.917.969	0	7.102.099.609.375
17	Pantanal_Sul	Natural	-751.750.467.456.453	785.811.787.429.411	Wet	Day	0.545531392097473	298.623.962.402.344	453.921.794.891.357	405.999.994.277.954
17	Pantanal_Sul	Natural	-7.513.174.441.691	785.837.087.882.519	Wet	Day	0.384722709655762	251.039.688.110.352	0	405.999.994.277.954
17	Pantanal_Sul	Natural	-751.464.747.454.933	785.840.528.961.328	Wet	Night	0.586099922657013	40.097.509.765.625	0	172.251.205.444.336
17	Pantanal_Sul	Natural	-75.148.126.543.432	785.839.420.405.066	Wet	Night	0.588733971118927	416.036.102.294.922	0	136.176.538.467.407
17	Pantanal_Sul	Natural	-751.285.898.992.321	785.858.677.492.009	Wet	Day	0.567991018295288	348.805.755.615.234	0	161.649.703.979.492
17	Pantanal_Sul	Natural	-751.567.589.754.674	785.819.056.072.072	Wet	Day	0.663105845451355	289.287.475.585.938	574.170.684.814.453	273.108.558.654.785
17	Pantanal_Sul	Natural	-751.711.401.193.448	785.814.908.371.755	Wet	Day	0.36385515332222	299.540.252.685.547	118.368.320.465.088	287.085.342.407.227
17	Pantanal_Sul	Natural	-751.553.482.919.422	785.838.561.055.653	Wet	Day	0.63243043422699	483.246.612.548.828	0	400.378.570.556.641
17	Pantanal_Sul	Natural	-751.524.173.246.725	785.837.453.738.053	Wet	Night	0.519092917442322	453.563.049.316.406	0	16.366.382.598.877
17	Pantanal_Sul	Natural	-75.152.552.256.795	785.839.087.295.978	Wet	Night	0.608653366565704	456.677.825.927.734	0	292.770.767.211.914
17	Pantanal_Sul	Natural	-751.542.208.047.556	785.823.019.857.548	Wet	Day	0.618839859962463	328.859.985.351.562	0	309.866.046.905.518
17	Pantanal_Sul	Natural	-751.673.253.313.695	785.818.509.197.713	Wet	Day	0.55239737033844	312.488.159.179.688	346.886.558.532.715	731.926.918.029.785
17	Pantanal_Sul	Natural	-751.347.480.636.703	78.583.665.720.049	Wet	Day	0.5871262550354	279.182.189.941.406	609.000.015.258.789	101.499.996.185.303
17	Pantanal_Sul	Natural	-751.366.754.117.839	785.836.752.051.522	Wet	Night	0.571338176727295	296.887.054.443.359	0	811.999.988.555.908
17	Pantanal_Sul	Natural	-751.392.855.809.508	785.835.549.966.534	Wet	Night	0.605165958404541	320.109.832.763.672	0	167.398.090.362.549
17	Pantanal_Sul	Natural	-751.672.441.679.431	785.810.750.913.209	Wet	Day	0.516242980957031	242.727.233.886.719	439.156.150.817.871	574.170.684.814.453
17	Pantanal_Sul	Natural	-751.707.049.779.932	785.815.577.938.333	Wet	Day	0.567843556404114	302.367.797.851.562	136.176.538.467.407	453.921.794.891.357
17	Pantanal_Sul	Natural	-751.746.902.670.864	78.583.203.363.494	Wet	Day	0.614159345626831	464.847.839.355.469	0	150.781.311.035.156
17	Pantanal_Sul	Natural	-75.156.160.496.817	785.833.637.398.934	Wet	Night	0.600497305393219	434.804.016.113.281	0	129.983.425.140.381
17	Pantanal_Sul	Natural	-751.557.754.834.316	785.835.532.495.002	Wet	Night	0.594996511936188	452.912.963.867.188	0	215.791.969.299.316
17	Pantanal_Sul	Natural	-751.477.656.790.375	785.827.727.555.314	Wet	Day	0.639121174812317	381.126.770.019.531	0	53.285.083.770.752
17	Pantanal_Sul	Natural	-751.879.072.426.399	785.807.468.420.486	Wet	Day	0.587864398956299	376.782.440.185.547	453.921.794.891.357	136.176.538.467.407
17	Pantanal_Sul	Natural	-75.171.052.164.393	785.815.243.368.755	Wet	Day	0.544573187828064	300.090.026.855.469	146.385.383.605.957	287.085.342.407.227
17	Pantanal_Sul	Natural	-751.448.705.203.514	785.840.741.110.156	Wet	Night	0.532348275184631	385.961.669.921.875	0	121.800.003.051.758
17	Pantanal_Sul	Natural	-75.145.122.782.814	785.840.670.790.777	Wet	Night	0.54079681634903	389.849.853.515.625	0	128.388.471.603.394
17	Pantanal_Sul	Natural	-751.463.219.861.098	785.841.175.887.379	Wet	Night	0.605254173278809	4.026.826.171.875	0	219.578.075.408.936
17	Pantanal_Sul	Natural	-751.311.010.213.032	785.843.211.974.975	Wet	Day	0.622239768505096	269.928.955.078.125	836.990.451.812.744	731.926.918.029.785
17	Pantanal_Sul	Natural	-751.302.030.604.181	785.846.909.080.544	Wet	Day	0.498525649309158	281.358.306.884.766	10.931.884.765.625	428.228.950.500.488
17	Pantanal_Sul	Natural	-751.419.623.193.682	785.841.341.675.729	Wet	Night	0.589723289012909	360.792.175.292.969	202.999.997.138.977	101.499.996.185.303
17	Pantanal_Sul	Natural	-751.506.415.571.949	785.838.005.449.616	Wet	Night	0.605626285076141	436.733.154.296.875	0	118.368.320.465.088
17	Pantanal_Sul	Natural	-751.460.386.916.152	785.835.169.145.491	Wet	Night	0.415380299091339	385.849.548.339.844	405.999.994.277.954	0
17	Pantanal_Sul	Natural	-75.154.232.001.008	785.824.099.941.101	Wet	Day	0.630895495414734	339.010.009.765.625	0	270.835.781.097.412
17	Pantanal_Sul	Natural	-751.453.330.547.545	785.856.138.740.751	Wet	Day	0.680692970752716	459.502.502.441.406	0	161.241.302.490.234
17	Pantanal_Sul	Natural	-751.391.087.674.347	785.842.255.077.852	Wet	Night	0.624863028526306	337.004.455.566.406	0	123.480.081.558.228
17	Pantanal_Sul	Natural	-751.417.397.672.404	785.842.637.788.333	Wet	Night	0.655976712703705	363.052.307.128.906	0	211.938.228.607.178
17	Pantanal_Sul	Natural	-751.303.322.784.062	785.848.853.926.784	Wet	Day	0.532402992248535	295.523.651.123.047	0	629.627.342.224.121
17	Pantanal_Sul	Natural	-75.174.197.114.444	78.581.312.968.213	Wet	Day	0.489843338727951	303.639.404.296.875	0	136.176.538.467.407
17	Pantanal_Sul	Natural	-751.506.441.514.914	785.838.438.289.029	Wet	Night	0.569697558879852	437.543.884.277.344	0	154.600.191.116.333
17	Pantanal_Sul	Natural	-751.500.713.430.504	785.840.481.841.704	Wet	Night	0.66870242357254	436.237.518.310.547	0	315.140.743.255.615
17	Pantanal_Sul	Natural	-751.864.516.463.906	785.824.303.957.278	Wet	Day	0.486629724502563	468.169.219.970.703	0	139.834.442.138.672
17	Pantanal_Sul	Natural	-751.714.064.599.196	785.819.085.878.646	Wet	Day	0.597717940807343	334.919.250.488.281	574.170.684.814.453	349.254.417.419.434
17	Pantanal_Sul	Natural	-751.479.510.974.944	785.827.149.630.373	Wet	Day	0.702958941459656	374.781.097.412.109	0	568.762.397.766.113
17	Pantanal_Sul	Natural	-751.388.244.747.581	785.836.059.609.942	Wet	Night	0.550583004951477	317.310.485.839.844	0	128.388.471.603.394
17	Pantanal_Sul	Natural	-751.410.396.898.274	785.843.144.487.315	Wet	Night	0.636419475078583	359.630.981.445.312	0	263.899.993.896.484
17	Pantanal_Sul	Natural	-751.721.171.766.398	785.798.167.714.877	Wet	Day	0.604826271533966	195.397.384.643.555	0	619.732.093.811.035
17	Pantanal_Sul	Natural	-751.714.308.144.208	785.819.711.701.828	Wet	Day	0.577168822288513	340.174.957.275.391	287.085.342.407.227	400.378.570.556.641
17	Pantanal_Sul	Natural	-751.415.287.600.225	785.846.866.986.642	Wet	Night	0.591247200965881	378.571.868.896.484	0	630.608.329.772.949
17	Pantanal_Sul	Natural	-751.414.425.966.421	785.841.606.582.416	Wet	Night	0.63776296377182	357.631.622.314.453	202.999.997.138.977	10.931.884.765.625
17	Pantanal_Sul	Natural	-751.497.196.624.076	78.583.956.627.554	Wet	Night	0.616242110729218	429.847.412.109.375	0	20.702.018.737.793
17	Pantanal_Sul	Natural	-751.274.882.798.405	785.858.199.653.227	Wet	Day	0.531499087810516	339.228.729.248.047	453.921.794.891.357	158.339.996.337.891
17	Pantanal_Sul	Natural	-751.534.307.280.975	785.823.042.022.023	Wet	Day	0.679119229316711	328.960.235.595.703	0	381.402.359.008.789
17	Pantanal_Sul	Natural	-751.712.702.357.494	785.815.555.254.025	Wet	Day	0.540851652622223	305.722.320.556.641	121.800.003.051.758	86.125.602.722.168
17	Pantanal_Sul	Natural	-751.569.530.319.018	785.832.293.405.495	Wet	Night	0.577369451522827	421.037.841.796.875	287.085.342.407.227	101.499.996.185.303
17	Pantanal_Sul	Natural	-75.158.070.146.404	785.832.556.485.587	Wet	Night	0.620438635349274	425.840.576.171.875	0	202.999.992.370.605
17	Pantanal_Sul	Natural	-751.432.548.056.582	785.834.136.596.921	Wet	Night	0.597277045249939	358.305.053.710.938	0	202.999.992.370.605
17	Pantanal_Sul	Natural	-751.712.566.259.077	785.797.108.188.972	Wet	Day	0.438300937414169	182.078.659.057.617	0	76.009.880.065.918
17	Pantanal_Sul	Natural	-751.585.326.992.942	785.819.611.332.924	Wet	Day	0.549848973751068	297.420.989.990.234	0	101.499.996.185.303
17	Pantanal_Sul	Natural	-75.138.298.687.603	785.834.229.954.148	Wet	Day	0.411510109901428	308.058.776.855.469	202.999.997.138.977	317.745.265.960.693
17	Pantanal_Sul	Natural	-751.553.488.669.866	785.834.669.517.889	Wet	Night	0.62369304895401	444.685.852.050.781	202.999.997.138.977	136.176.538.467.407
17	Pantanal_Sul	Natural	-751.548.689.342.352	785.835.076.435.944	Wet	Night	0.639099836349487	448.671.325.683.594	287.085.342.407.227	128.388.471.603.394
17	Pantanal_Sul	Natural	-751.714.932.679.294	785.798.166.134.231	Wet	Day	0.528001666069031	189.845.703.125	0	653.710.403.442.383
17	Pantanal_Sul	Natural	-751.743.062.996.239	785.813.058.929.113	Wet	Day	0.471260666847229	303.639.404.296.875	0	136.176.538.467.407
17	Pantanal_Sul	Natural	-751.728.389.172.086	785.820.504.416.018	Wet	Day	0.627947270870209	354.419.616.699.219	0	548.475.799.560.547
17	Pantanal_Sul	Natural	-75.149.984.879.264	785.839.686.142.675	Wet	Night	0.618913948535919	434.268.188.476.562	0	237.605.400.085.449
17	Pantanal_Sul	Natural	-751.507.560.439.563	785.838.075.662.147	Wet	Night	0.602936625480652	436.733.154.296.875	0	118.368.320.465.088
17	Pantanal_Sul	Natural	-751.463.158.822.763	785.829.022.473.042	Wet	Night	0.664944052696228	385.748.077.392.578	0	512.348.823.547.363
17	Pantanal_Sul	Natural	-751.485.570.061.003	785.828.323.741.957	Wet	Day	0.575979232788086	385.849.548.339.844	0	434.438.972.473.145
17	Pantanal_Sul	Natural	-751.386.797.156.127	78.583.267.092.802	Wet	Day	0.574469208717346	310.058.837.890.625	0	457.988.891.601.562
17	Pantanal_Sul	Natural	-751.433.677.234.167	785.856.355.122.285	Wet	Day	0.627054631710052	444.175.872.802.734	0	159.906.799.316.406
17	Pantanal_Sul	Natural	-751.420.477.320.622	785.841.316.638.399	Wet	Night	0.616417407989502	362.711.639.404.297	202.999.997.138.977	101.499.996.185.303
17	Pantanal_Sul	Natural	-751.480.605.875.404	785.840.599.579.816	Wet	Night	0.618434429168701	416.620.086.669.922	0	226.960.906.982.422
17	Pantanal_Sul	Natural	-751.494.726.449.721	785.829.671.217.517	Wet	Day	0.612530827522278	398.836.883.544.922	0	273.108.558.654.785
17	Pantanal_Sul	Natural	-751.848.915.334.375	785.821.612.014.571	Wet	Day	0.603627979755402	439.278.106.689.453	0	11.113.207.244.873
17	Pantanal_Sul	Natural	-751.727.219.054.232	785.813.751.402.174	Wet	Day	0.454539358615875	299.292.510.986.328	0	836.990.451.812.744
17	Pantanal_Sul	Natural	-751.464.485.310.374	785.840.144.085.495	Wet	Night	0.543204843997955	399.884.246.826.172	0	136.176.538.467.407
17	Pantanal_Sul	Natural	-751.463.509.283.662	785.839.974.361.525	Wet	Night	0.543204843997955	399.353.179.931.641	0	118.368.320.465.088
17	Pantanal_Sul	Natural	-75.147.142.059.709	785.841.246.657.038	Wet	Night	0.623795449733734	411.043.670.654.297	0	276.109.848.022.461
17	Pantanal_Sul	Natural	-751.309.777.614.301	78.584.784.558.246	Wet	Day	0.540269494056702	293.957.733.154.297	0	528.190.231.323.242
17	Pantanal_Sul	Natural	-751.682.601.204.736	785.822.063.423.386	Wet	Day	0.642680108547211	348.131.683.349.609	0	359.143.676.757.812
17	Pantanal_Sul	Natural	-751.553.701.699.885	785.834.934.886.562	Wet	Night	0.571111917495728	44.671.533.203.125	202.999.997.138.977	146.385.383.605.957
17	Pantanal_Sul	Natural	-751.534.385.056.781	785.837.934.777.454	Wet	Night	0.609073102474213	464.271.240.234.375	0	247.793.083.190.918
17	Pantanal_Sul	Natural	-751.310.205.395.568	785.848.568.503.184	Wet	Day	0.577605605125427	298.961.883.544.922	0	609.338.226.318.359
17	Pantanal_Sul	Natural	-751.554.994.083.279	785.838.632.164.727	Wet	Day	0.633467674255371	485.322.875.976.562	0	428.228.950.500.488
17	Pantanal_Sul	Natural	-751.457.530.040.159	785.839.928.031.657	Wet	Night	0.532489061355591	393.474.548.339.844	202.999.997.138.977	86.125.602.722.168
17	Pantanal_Sul	Natural	-75.145.880.567.197	78.584.000.074.554	Wet	Night	0.570673525333405	393.474.548.339.844	202.999.997.138.977	86.125.602.722.168
17	Pantanal_Sul	Natural	-751.312.860.918.563	785.847.366.698.976	Wet	Day	0.604557693004608	294.769.714.355.469	0	490.991.477.966.309
17	Pantanal_Sul	Natural	-751.301.576.629.439	7.858.470.794.983	Wet	Day	0.400087952613831	28.257.861.328.125	907.843.589.782.715	44.844.165.802.002
17	Pantanal_Sul	Natural	-751.720.850.316.813	785.819.400.307.269	Wet	Day	0.632079541683197	342.583.160.400.391	0	431.583.938.598.633
17	Pantanal_Sul	Natural	-751.492.911.948.845	785.838.581.320.803	Wet	Night	0.604868173599243	42.364.306.640.625	202.999.997.138.977	101.499.996.185.303
17	Pantanal_Sul	Natural	-751.527.663.602.204	785.836.230.405.915	Wet	Night	0.513920187950134	453.603.942.871.094	641.942.358.016.968	731.926.918.029.785
17	Pantanal_Sul	Natural	-751.503.094.572.596	785.838.056.335.157	Wet	Night	0.595543801784515	432.752.014.160.156	202.999.997.138.977	103.510.093.688.965
17	Pantanal_Sul	Natural	-751.836.618.914.287	78.583.609.855.745	Wet	Day	0.508514940738678	545.088.073.730.469	0	244.292.602.539.062
17	Pantanal_Sul	Natural	-751.725.396.146.218	78.580.681.402.508	Wet	Day	0.532719254493713	247.160.308.837.891	574.170.684.814.453	202.999.997.138.977
17	Pantanal_Sul	Natural	-751.686.884.927.898	785.821.152.372.216	Wet	Day	0.73111891746521	342.402.679.443.359	641.942.358.016.968	345.099.983.215.332
17	Pantanal_Sul	Natural	-751.580.275.835.696	785.831.836.935.755	Wet	Night	0.61242538690567	417.751.129.150.391	0	16.366.382.598.877
17	Pantanal_Sul	Natural	-751.565.252.645.375	785.832.771.390.238	Wet	Night	0.560520648956299	426.884.429.931.641	202.999.997.138.977	10.931.884.765.625
17	Pantanal_Sul	Natural	-751.459.484.141.985	785.831.617.331.711	Wet	Day	0.561929047107697	382.179.504.394.531	0	315.793.895.721.436
17	Pantanal_Sul	Natural	-751.428.213.158.028	785.832.335.701.413	Wet	Night	0.607053458690643	350.314.727.783.203	0	385.699.996.948.242
17	Pantanal_Sul	Natural	-751.461.087.801.474	785.841.124.834.924	Wet	Night	0.616541504859924	400.738.647.460.938	0	209.001.293.182.373
17	Pantanal_Sul	Natural	-751.559.040.128.501	785.833.156.278.986	Wet	Night	0.542597234249115	430.666.320.800.781	453.921.794.891.357	86.125.602.722.168
17	Pantanal_Sul	Natural	-751.315.330.299.244	785.852.098.329.185	Wet	Day	0.555464684963226	324.958.557.128.906	0	957.549.057.006.836
17	Pantanal_Sul	Natural	-751.732.320.847.423	785.816.108.990.802	Wet	Day	0.584379136562347	321.182.952.880.859	10.931.884.765.625	259.966.850.280.762
17	Pantanal_Sul	Natural	-751.474.897.386.818	785.839.640.151.324	Wet	Night	0.585475087165833	408.655.700.683.594	0	128.388.471.603.394
17	Pantanal_Sul	Natural	-751.526.282.589.226	785.838.103.027.147	Wet	Night	0.595828115940094	456.659.759.521.484	0	226.960.906.982.422
17	Pantanal_Sul	Natural	-751.814.876.934.502	785.834.054.451.968	Wet	Night	0.535467803478241	516.003.479.003.906	0	214.114.486.694.336
17	Pantanal_Sul	Natural	-751.560.750.515.983	785.837.119.791.599	Wet	Day	0.634452104568481	469.285.766.601.562	0	344.502.410.888.672
17	Pantanal_Sul	Natural	-751.568.606.451.561	785.833.131.815.304	Wet	Night	0.581337690353394	431.168.365.478.516	0	16.366.382.598.877
17	Pantanal_Sul	Natural	-75.150.351.811.154	78.583.752.546.458	Wet	Night	0.564294636249542	431.593.475.341.797	641.942.358.016.968	453.921.794.891.357
17	Pantanal_Sul	Natural	-751.373.440.716.946	785.836.826.352.688	Wet	Day	0.530074596405029	303.286.346.435.547	0	609.000.015.258.789
17	Pantanal_Sul	Natural	-751.363.752.027.746	78.583.730.274.232	Wet	Day	0.47166696190834	296.442.565.917.969	202.999.997.138.977	202.999.997.138.977
17	Pantanal_Sul	Natural	-751.662.310.567.252	785.809.646.378.732	Wet	Day	0.583902478218079	22.874.235.534.668	299.725.914.001.465	199.931.812.286.377
17	Pantanal_Sul	Natural	-751.474.319.894.314	785.840.023.962.692	Wet	Night	0.59602677822113	409.682.983.398.438	0	167.398.090.362.549
17	Pantanal_Sul	Natural	-751.505.804.197.817	785.841.055.424.293	Wet	Night	0.665948212146759	443.683.898.925.781	0	39.205.810.546.875
17	Pantanal_Sul	Natural	-751.523.155.512.198	785.838.896.521.037	Wet	Night	0.600315570831299	454.271.179.199.219	0	264.679.622.650.146
17	Pantanal_Sul	Natural	-751.460.757.671.082	785.832.744.898.971	Wet	Day	0.523143768310547	383.019.622.802.734	0	2.186.376.953.125
17	Pantanal_Sul	Natural	-75.154.016.119.074	78.582.359.909.716	Wet	Day	0.628827571868896	334.956.146.240.234	0	301.781.196.594.238
17	Pantanal_Sul	Natural	-751.546.720.878.485	785.859.503.840.025	Wet	Day	0.206488817930222	555.378.479.003.906	0	222.421.676.635.742
17	Pantanal_Sul	Natural	-751.456.900.282.093	785.841.103.610.601	Wet	Night	0.57881623506546	396.853.332.519.531	0	191.509.819.030.762
17	Pantanal_Sul	Natural	-751.435.186.309.845	785.841.341.951.879	Wet	Night	0.599575281143188	376.180.419.921.875	0	147.786.226.272.583
17	Pantanal_Sul	Natural	-751.326.106.243.749	785.843.837.262.479	Wet	Day	0.420998573303223	285.307.098.388.672	0	14.210.000.038.147
17	Pantanal_Sul	Natural	-751.302.407.474.136	785.854.569.599.327	Wet	Day	0.479320704936981	330.260.467.529.297	0	119.838.790.893.555
17	Pantanal_Sul	Natural	-751.721.785.428.558	785.815.989.701.181	Wet	Day	0.517856419086456	313.653.076.171.875	907.843.589.782.715	172.251.205.444.336
17	Pantanal_Sul	Natural	-751.588.158.846.665	785.835.293.729.606	Wet	Night	0.618391811847687	452.867.462.158.203	0	431.583.938.598.633
17	Pantanal_Sul	Natural	-751.565.887.081.964	785.834.886.930.089	Wet	Night	0.592384934425354	447.157.897.949.219	0	244.444.370.269.775
17	Pantanal_Sul	Natural	-751.559.046.651.196	78.583.659.210.531	Wet	Night	0.601702928543091	465.153.594.970.703	0	301.781.196.594.238
17	Pantanal_Sul	Natural	-751.475.063.714.091	785.827.725.998.395	Wet	Day	0.661787748336792	381.839.721.679.688	0	560.000.419.616.699
17	Pantanal_Sul	Natural	-75.172.244.218.078	785.796.701.714.635	Wet	Day	0.419014900922775	190.084.320.068.359	731.926.918.029.785	744.487.075.805.664
17	Pantanal_Sul	Natural	-751.703.631.141.516	785.803.330.838.872	Wet	Day	0.670951366424561	207.676.040.649.414	0	350.432.319.641.113
17	Pantanal_Sul	Natural	-751.373.016.245.917	785.836.297.868.569	Wet	Night	0.658405840396881	301.876.770.019.531	0	121.800.003.051.758
17	Pantanal_Sul	Natural	-751.488.226.186.146	785.833.154.749.678	Wet	Night	0.602587640285492	411.684.814.453.125	287.085.342.407.227	405.999.994.277.954
17	Pantanal_Sul	Natural	-751.456.767.678.082	785.840.908.921.988	Wet	Night	0.585189878940582	394.321.960.449.219	0	16.366.382.598.877
17	Pantanal_Sul	Natural	-751.407.656.280.188	785.835.914.962.675	Wet	Day	0.55942177772522	334.826.934.814.453	0	101.499.996.185.303
17	Pantanal_Sul	Natural	-751.780.840.524.955	785.812.292.754.837	Wet	Day	0.745484888553619	324.609.619.140.625	811.999.988.555.908	22.422.082.901.001
17	Pantanal_Sul	Natural	-751.600.659.663.732	785.830.972.237.385	Wet	Day	0.58877569437027	411.969.970.703.125	0	25.837.682.723.999
17	Pantanal_Sul	Natural	-751.479.930.421.788	78.584.093.431.255	Wet	Night	0.617687404155731	417.706.726.074.219	0	263.899.993.896.484
17	Pantanal_Sul	Natural	-751.455.001.227.451	78.584.043.140.868	Wet	Night	0.53443831205368	393.170.715.332.031	0	128.388.471.603.394
17	Pantanal_Sul	Natural	-751.305.102.004.601	785.853.346.049.626	Wet	Day	0.54156231880188	325.028.289.794.922	405.999.994.277.954	107.589.996.337.891
17	Pantanal_Sul	Natural	-751.792.402.462.893	785.810.540.682.319	Wet	Day	0.540152966976166	321.798.217.773.438	836.990.451.812.744	114.834.136.962.891
17	Pantanal_Sul	Natural	-75.146.051.116.874	78.583.966.238.908	Wet	Night	0.569004714488983	39.490.673.828.125	405.999.994.277.954	836.990.451.812.744
17	Pantanal_Sul	Natural	-751.462.580.169.922	785.839.494.536.739	Wet	Night	0.537505686283112	396.354.583.740.234	453.921.794.891.357	731.926.918.029.785
17	Pantanal_Sul	Natural	-75.147.582.141.894	785.840.286.207.473	Wet	Night	0.598599910736084	412.169.982.910.156	0	192.582.702.636.719
17	Pantanal_Sul	Natural	-751.473.626.116.651	785.833.778.791.161	Wet	Day	0.547822177410126	398.138.854.980.469	0	574.170.684.814.453
17	Pantanal_Sul	Natural	-751.674.963.057.557	785.820.576.718.169	Wet	Day	0.665708899497986	331.859.985.351.562	158.548.069.000.244	209.001.293.182.373
17	Pantanal_Sul	Natural	-751.563.001.000.307	78.582.446.104.195	Wet	Day	0.644959092140198	343.670.074.462.891	0	641.942.358.016.968
17	Pantanal_Sul	Natural	-751.377.384.596.857	785.836.079.308.779	Wet	Night	0.605072975158691	305.398.651.123.047	0	147.786.226.272.583
17	Pantanal_Sul	Natural	-751.396.790.431.401	785.835.721.020.654	Wet	Night	0.58467298746109	324.476.318.359.375	0	14.210.000.038.147
17	Pantanal_Sul	Natural	-7.516.874.840.693	785.810.413.260.336	Wet	Day	0.309422791004181	248.962.768.554.688	51.675.365.447.998	0
17	Pantanal_Sul	Natural	-751.434.776.406.295	785.833.681.620.545	Wet	Night	0.560370266437531	359.579.406.738.281	0	25.435.827.255.249
17	Pantanal_Sul	Natural	-751.439.925.010.279	785.835.050.742.482	Wet	Night	0.565614938735962	365.473.297.119.141	0	10.931.884.765.625
17	Pantanal_Sul	Natural	-751.419.537.522.139	785.835.073.154.044	Wet	Night	0.589289367198944	345.416.290.283.203	0	136.176.538.467.407
17	Pantanal_Sul	Natural	-751.283.829.746.013	785.852.385.200.849	Wet	Day	0.626093089580536	301.658.264.160.156	0	996.562.576.293.945
17	Pantanal_Sul	Natural	-751.374.874.853.095	7.858.283.677.194	Wet	Day	0.60897570848465	296.630.157.470.703	172.251.205.444.336	901.009.063.720.703
17	Pantanal_Sul	Natural	-751.738.908.542.254	785.804.941.259.554	Wet	Day	0.604959011077881	244.823.379.516.602	0	129.983.425.140.381
17	Pantanal_Sul	Natural	-751.436.453.069.557	785.835.385.302.168	Wet	Night	0.547663688659668	362.097.595.214.844	0	811.999.988.555.908
17	Pantanal_Sul	Natural	-751.398.227.138.107	785.834.182.682.577	Wet	Night	0.502652883529663	324.120.513.916.016	0	276.109.848.022.461
17	Pantanal_Sul	Natural	-751.544.245.599.261	785.838.247.489.989	Wet	Night	0.629477858543396	474.989.624.023.438	0	337.859.344.482.422
17	Pantanal_Sul	Natural	-751.529.681.864.273	785.826.767.174.165	Wet	Day	0.630752086639404	365.676.208.496.094	202.999.997.138.977	25.837.682.723.999
17	Pantanal_Sul	Natural	-751.861.406.514.216	785.808.691.143.576	Wet	Day	0.619791567325592	368.376.495.361.328	0	182.700.004.577.637
17	Pantanal_Sul	Natural	-751.306.688.590.423	785.844.004.549.365	Wet	Day	0.521950006484985	270.508.453.369.141	609.000.015.258.789	14.210.000.038.147
17	Pantanal_Sul	Natural	-75.132.911.342.822	785.844.604.799.242	Wet	Night	0.626959502696991	292.834.106.445.312	0	223.299.999.237.061
17	Pantanal_Sul	Natural	-751.305.980.844.691	785.844.244.530.392	Wet	Night	0.446583330631256	269.837.310.791.016	453.921.794.891.357	162.399.997.711.182
17	Pantanal_Sul	Natural	-751.668.892.263.057	785.801.768.753.922	Wet	Day	0.63447380065918	170.966.491.699.219	0	649.917.144.775.391
17	Pantanal_Sul	Natural	-75.153.304.707.239	785.830.270.566.244	Wet	Day	0.275484442710876	400.038.787.841.797	103.510.093.688.965	0
17	Pantanal_Sul	Natural	-751.731.987.567.324	785.819.518.889.501	Wet	Day	0.648067831993103	347.983.673.095.703	0	501.373.023.986.816
17	Pantanal_Sul	Natural	-751.491.597.672.559	785.837.788.684.615	Wet	Night	0.413051843643188	422.005.706.787.109	907.843.589.782.715	202.999.997.138.977
17	Pantanal_Sul	Natural	-751.512.268.445.282	785.836.997.797.382	Wet	Night	0.471502870321274	440.865.325.927.734	405.999.994.277.954	574.170.684.814.453
17	Pantanal_Sul	Natural	-751.502.638.982.244	785.839.566.515.153	Wet	Night	0.60896772146225	435.774.383.544.922	0	226.960.906.982.422
17	Pantanal_Sul	Natural	-751.610.284.246.548	785.823.960.298.208	Wet	Day	0.323810160160065	343.574.127.197.266	340.289.993.286.133	0
17	Pantanal_Sul	Natural	-751.741.160.508.116	785.804.915.739.652	Wet	Day	0.604507029056549	248.067.321.777.344	0	101.499.996.185.303
17	Pantanal_Sul	Natural	-751.453.055.209.094	785.829.189.655.009	Wet	Day	0.693749606609344	375.571.960.449.219	0	54.659.423.828.125
17	Pantanal_Sul	Natural	-751.367.839.729.884	785.836.103.615.923	Wet	Night	0.680591642856598	297.469.482.421.875	0	14.210.000.038.147
17	Pantanal_Sul	Natural	-751.383.616.004.206	785.836.511.713.627	Wet	Night	0.550922870635986	312.224.304.199.219	0	118.368.320.465.088
17	Pantanal_Sul	Natural	-751.444.274.579.227	785.835.988.900.075	Wet	Day	0.401354849338531	371.129.302.978.516	405.999.994.277.954	0
17	Pantanal_Sul	Natural	-75.171.026.850.678	78.581.356.163.135	Wet	Day	0.327023506164551	286.719.085.693.359	146.385.383.605.957	0
17	Pantanal_Sul	Natural	-751.378.086.701.199	785.844.484.951.465	Wet	Night	0.59245491027832	334.999.206.542.969	0	309.866.046.905.518
17	Pantanal_Sul	Natural	-751.380.597.788.482	785.841.413.007.897	Wet	Night	0.460370063781738	324.577.880.859.375	907.843.589.782.715	287.085.342.407.227
17	Pantanal_Sul	Natural	-751.343.925.039.824	785.844.243.893.102	Wet	Night	0.533471584320068	303.306.732.177.734	574.170.684.814.453	192.582.702.636.719
17	Pantanal_Sul	Natural	-751.496.793.879.255	785.827.653.728.704	Wet	Day	0.568835556507111	378.441.223.144.531	0	418.495.216.369.629
17	Pantanal_Sul	Natural	-751.818.382.413.721	785.807.850.323.877	Wet	Day	0.452456474304199	327.736.572.265.625	247.793.083.190.918	0
17	Pantanal_Sul	Natural	-751.716.870.004.681	785.818.941.268.325	Wet	Day	0.612127482891083	337.004.455.566.406	202.999.997.138.977	374.313.507.080.078
17	Pantanal_Sul	Natural	-751.541.799.982.257	785.834.957.167.563	Wet	Night	0.591156780719757	448.634.582.519.531	836.990.451.812.744	574.170.684.814.453
17	Pantanal_Sul	Natural	-751.498.238.109.503	785.837.668.835.028	Wet	Night	0.437834352254868	427.983.520.507.812	641.942.358.016.968	574.170.684.814.453
17	Pantanal_Sul	Natural	-751.422.744.437.754	785.833.512.582.094	Wet	Night	0.598038613796234	347.248.687.744.141	0	284.924.068.450.928
17	Pantanal_Sul	Natural	-751.484.950.489.028	785.833.777.405.272	Wet	Day	0.386148542165756	40.823.193.359.375	574.170.684.814.453	0
17	Pantanal_Sul	Natural	-751.323.381.337.607	78.584.364.213.965	Wet	Day	0.520704686641693	282.549.468.994.141	202.999.997.138.977	121.800.003.051.758
17	Pantanal_Sul	Natural	-751.304.903.105.338	785.854.333.271.653	Wet	Day	0.50644838809967	331.835.144.042.969	0	11.773.999.786.377
17	Pantanal_Sul	Natural	-751.389.940.463.741	785.842.639.376.199	Wet	Night	0.631930768489838	338.541.687.011.719	0	16.366.382.598.877
17	Pantanal_Sul	Natural	-751.376.286.826.007	785.842.158.028.823	Wet	Night	0.488429695367813	323.866.119.384.766	202.999.997.138.977	101.499.996.185.303
17	Pantanal_Sul	Natural	-751.286.767.172.699	785.857.788.596.161	Wet	Day	0.620778918266296	343.933.776.855.469	202.999.997.138.977	15.334.228.515.625
17	Pantanal_Sul	Natural	-751.801.218.831.559	785.811.862.204.747	Wet	Day	0.496526747941971	337.114.501.953.125	405.999.994.277.954	273.108.558.654.785
17	Pantanal_Sul	Natural	-751.557.001.891.078	785.834.332.412.333	Wet	Night	0.599387645721436	440.739.135.742.188	202.999.997.138.977	143.542.680.740.356
17	Pantanal_Sul	Natural	-751.557.320.126.806	785.834.404.863.666	Wet	Night	0.599387645721436	442.768.096.923.828	0	158.548.069.000.244
17	Pantanal_Sul	Natural	-751.488.433.941.954	785.838.149.410.863	Wet	Night	0.404456824064255	418.829.895.019.531	641.942.358.016.968	453.921.794.891.357
17	Pantanal_Sul	Natural	-751.723.255.318.652	785.815.652.943.026	Wet	Day	0.587729215621948	311.497.528.076.172	101.499.996.185.303	16.366.382.598.877
17	Pantanal_Sul	Natural	-751.307.643.879.966	785.841.601.208.625	Wet	Day	0.430928438901901	258.735.412.597.656	136.176.538.467.407	0
17	Pantanal_Sul	Natural	-751.589.929.005.506	785.873.989.784.264	Wet	Day	0.586307227611542	675.913.818.359.375	453.921.794.891.357	373.210.968.017.578
17	Pantanal_Sul	Natural	-751.440.045.731.128	785.842.160.187.056	Wet	Night	0.667375802993774	382.632.110.595.703	0	237.605.400.085.449
17	Pantanal_Sul	Natural	-751.425.797.323.686	78.584.083.721.425	Wet	Night	0.533433973789215	365.270.294.189.453	453.921.794.891.357	641.942.358.016.968
17	Pantanal_Sul	Natural	-751.457.610.835.177	785.832.672.494.395	Wet	Day	0.597156643867493	380.829.284.667.969	0	245.285.835.266.113
17	Pantanal_Sul	Natural	-751.681.191.032.395	785.831.960.106.332	Wet	Day	0.642772257328033	440.374.328.613.281	0	98.386.962.890.625
17	Pantanal_Sul	Natural	-751.798.836.368.227	785.810.417.699.975	Wet	Day	0.5512455701828	326.546.173.095.703	287.085.342.407.227	14.210.000.038.147
17	Pantanal_Sul	Natural	-751.590.889.948.737	785.835.055.790.196	Wet	Night	0.578023493289948	451.267.669.677.734	0	45.073.314.666.748
17	Pantanal_Sul	Natural	-751.462.473.936.649	785.841.438.742.149	Wet	Night	0.591946363449097	401.329.498.291.016	0	226.960.906.982.422
17	Pantanal_Sul	Natural	-751.535.236.177.735	785.837.479.004.529	Wet	Night	0.602343082427979	463.560.638.427.734	0	215.791.969.299.316
17	Pantanal_Sul	Natural	-751.660.515.555.788	7.858.020.078.551	Wet	Day	0.581671476364136	166.509.506.225.586	0	689.004.821.777.344
17	Pantanal_Sul	Natural	-751.650.812.421.259	785.817.980.336.366	Wet	Day	0.289054155349731	298.195.861.816.406	44.844.165.802.002	0
17	Pantanal_Sul	Natural	-751.424.205.217.274	785.841.800.012.307	Wet	Night	0.638885796070099	365.963.439.941.406	0	14.210.000.038.147
17	Pantanal_Sul	Natural	-751.482.472.362.902	785.839.565.944.512	Wet	Night	0.586022436618805	416.036.102.294.922	0	136.176.538.467.407
17	Pantanal_Sul	Natural	-751.541.050.117.566	785.840.219.527.106	Wet	Night	0.623490750789642	474.724.945.068.359	0	472.165.946.960.449
17	Pantanal_Sul	Natural	-751.481.174.534.403	785.830.128.708.693	Wet	Day	0.537571907043457	401.986.145.019.531	0	327.327.651.977.539
17	Pantanal_Sul	Natural	-751.492.026.457.766	785.827.460.085.088	Wet	Day	0.632232964038849	376.951.934.814.453	0	460.232.849.121.094
17	Pantanal_Sul	Natural	-751.379.417.295.704	785.830.868.162.047	Wet	Day	0.653528332710266	300.686.798.095.703	0	65.528.450.012.207
17	Pantanal_Sul	Natural	-75.132.291.875.007	785.837.182.876.183	Wet	Night	0.380361378192902	257.458.099.365.234	202.999.997.138.977	202.999.997.138.977
17	Pantanal_Sul	Natural	-7.514.850.025.337	78.583.473.805.203	Wet	Night	0.0729195177555084	409.159.576.416.016	101.499.996.185.303	0
17	Pantanal_Sul	Natural	-751.536.386.274.693	785.837.935.843.639	Wet	Day	0.602786302566528	466.268.493.652.344	0	259.966.850.280.762
17	Pantanal_Sul	Natural	-751.753.536.325.207	785.813.923.705.646	Wet	Day	0.611839413642883	317.777.679.443.359	0	256.776.943.206.787
17	Pantanal_Sul	Natural	-751.718.522.558.707	785.812.289.998.793	Wet	Day	0.232543557882309	281.848.510.742.188	174.627.208.709.717	0
17	Pantanal_Sul	Natural	-751.457.152.844.598	785.839.326.866.552	Wet	Night	0.381786614656448	391.916.198.730.469	811.999.988.555.908	405.999.994.277.954
17	Pantanal_Sul	Natural	-75.145.546.214.003	78.583.982.905.753	Wet	Night	0.496391803026199	391.516.418.457.031	287.085.342.407.227	731.926.918.029.785
17	Pantanal_Sul	Natural	-751.409.780.882.671	785.841.892.601.233	Wet	Night	0.600838005542755	353.301.666.259.766	0	14.210.000.038.147
17	Pantanal_Sul	Natural	-751.266.578.999.741	785.857.187.799.462	Wet	Day	0.578141987323761	326.230.529.785.156	0	148.190.002.441.406
17	Pantanal_Sul	Natural	-751.331.581.302.064	785.842.227.334.032	Wet	Day	0.370050311088562	283.248.657.226.562	173.443.279.266.357	0
17	Pantanal_Sul	Natural	-751.287.298.216.054	785.851.208.388.239	Wet	Day	0.620849549770355	297.912.445.068.359	0	891.814.804.077.148
17	Pantanal_Sul	Natural	-751.370.497.305.103	785.842.153.366.113	Wet	Night	0.571475505828857	318.263.610.839.844	202.999.997.138.977	907.843.589.782.715
17	Pantanal_Sul	Natural	-751.368.503.061.356	785.840.235.908.937	Wet	Night	0.0565913170576096	309.586.639.404.297	202.999.992.370.605	0
17	Pantanal_Sul	Natural	-751.381.010.188.332	785.833.775.354.717	Wet	Day	0.407859921455383	305.459.350.585.938	574.170.684.814.453	363.137.435.913.086
17	Pantanal_Sul	Natural	-751.442.445.627.096	785.833.272.117.818	Wet	Day	0.580639719963074	365.202.575.683.594	0	25.435.827.255.249
17	Pantanal_Sul	Natural	-751.761.807.683.929	785.810.057.221.768	Wet	Day	0.280778110027313	296.046.112.060.547	14.210.000.038.147	0
17	Pantanal_Sul	Natural	-751.388.171.487.878	785.840.042.032.252	Wet	Night	0.073187418282032	328.038.208.007.812	181.568.717.956.543	0
17	Pantanal_Sul	Natural	-751.338.721.967.635	785.843.189.445.167	Wet	Night	0.568617939949036	293.234.893.798.828	129.983.425.140.381	811.999.988.555.908
17	Pantanal_Sul	Natural	-751.450.698.121.378	785.840.335.222.194	Wet	Night	0.512095987796783	386.756.286.621.094	287.085.342.407.227	836.990.451.812.744
17	Pantanal_Sul	Natural	-751.270.169.372.292	785.854.089.301.934	Wet	Day	0.550322473049164	305.910.949.707.031	0	11.773.999.786.377
17	Pantanal_Sul	Natural	-751.307.693.470.949	785.848.638.746.856	Wet	Day	0.543565988540649	297.379.425.048.828	0	609.000.015.258.789
17	Pantanal_Sul	Natural	-751.676.226.520.289	785.812.217.515.313	Wet	Day	0.315246641635895	258.671.722.412.109	490.571.670.532.227	0
17	Pantanal_Sul	Natural	-751.575.386.157.333	785.831.716.483.743	Wet	Night	0.627746641635895	417.415.588.378.906	202.999.997.138.977	128.388.471.603.394
17	Pantanal_Sul	Natural	-751.416.256.039.236	785.841.703.784.999	Dry	Night	0.643581211566925	358.316.558.837.891	0	128.388.471.603.394
17	Pantanal_Sul	Natural	-751.322.498.981.241	785.859.640.242.647	Dry	Day	0.644266307353973	380.607.391.357.422	0	171.111.053.466.797
17	Pantanal_Sul	Natural	-751.321.656.079.267	785.843.572.487.158	Dry	Day	0.563241302967072	280.771.820.068.359	202.999.997.138.977	121.800.003.051.758
17	Pantanal_Sul	Natural	-751.307.152.044.381	785.848.112.190.867	Dry	Day	0.529147028923035	293.593.017.578.125	0	54.810.001.373.291
17	Pantanal_Sul	Natural	-751.403.597.397.688	785.841.799.045.262	Dry	Night	0.642761647701263	346.886.566.162.109	0	121.800.003.051.758
17	Pantanal_Sul	Natural	-75.141.597.711.896	785.841.341.635.735	Dry	Night	0.569594860076904	356.956.909.179.688	405.999.994.277.954	907.843.589.782.715
17	Pantanal_Sul	Natural	-751.549.715.443.072	785.840.530.206.129	Dry	Night	0.622597992420197	483.549.224.853.516	0	54.659.423.828.125
17	Pantanal_Sul	Natural	-751.315.626.922.729	785.860.383.478.038	Dry	Day	0.648332893848419	382.513.641.357.422	0	178.824.447.631.836
17	Pantanal_Sul	Natural	-751.756.503.662.955	785.813.274.873.286	Dry	Day	0.599753201007843	314.623.809.814.453	0	209.001.293.182.373
17	Pantanal_Sul	Natural	-751.637.826.682.814	785.825.062.673.779	Dry	Night	0.736177086830139	361.960.998.535.156	123.480.081.558.228	288.517.208.099.365
17	Pantanal_Sul	Natural	-751.621.296.135.201	785.832.057.221.711	Dry	Night	0.474619626998901	4.252.353.515.625	0	473.908.271.789.551
17	Pantanal_Sul	Natural	-751.292.006.171.364	785.858.343.084.072	Dry	Day	0.611684441566467	351.195.861.816.406	0	158.976.348.876.953
17	Pantanal_Sul	Natural	-751.765.428.819.425	785.813.082.910.654	Dry	Day	0.644520282745361	318.716.461.181.641	0	231.455.612.182.617
17	Pantanal_Sul	Natural	-751.625.922.381.481	785.824.465.415.207	Dry	Night	0.667521417140961	353.021.606.445.312	226.960.906.982.422	158.548.069.000.244
17	Pantanal_Sul	Natural	-751.576.295.504.069	785.831.788.300.183	Dry	Night	0.610784709453583	417.415.588.378.906	202.999.997.138.977	128.388.471.603.394
17	Pantanal_Sul	Natural	-751.537.094.222.763	785.835.990.926.142	Dry	Night	0.527239441871643	458.820.404.052.734	405.999.994.277.954	10.931.884.765.625
17	Pantanal_Sul	Natural	-751.319.367.287.856	785.860.000.743.323	Dry	Day	0.633810877799988	382.211.853.027.344	0	175.004.364.013.672
17	Pantanal_Sul	Natural	-75.129.610.874.962	785.847.389.205.003	Dry	Day	0.590265989303589	280.257.659.912.109	609.000.015.258.789	497.660.598.754.883
17	Pantanal_Sul	Natural	-751.427.364.670.929	785.835.385.022.227	Dry	Day	0.55164235830307	354.088.104.248.047	0	811.999.988.555.908
17	Pantanal_Sul	Natural	-751.578.926.785.951	785.816.705.214.646	Dry	Night	0.617698311805725	268.428.649.902.344	129.983.425.140.381	288.517.208.099.365
17	Pantanal_Sul	Natural	-751.623.112.347.485	785.827.223.991.208	Dry	Night	0.628415584564209	377.847.290.039.062	0	236.736.640.930.176
17	Pantanal_Sul	Natural	-751.500.070.885.094	785.840.359.592.206	Dry	Night	0.658837616443634	435.731.842.041.016	0	295.572.452.545.166
17	Pantanal_Sul	Natural	-751.827.772.440.274	7.857.969.924.613	Dry	Day	0.62599378824234	2.924.609.375	0	408.024.940.490.723
17	Pantanal_Sul	Natural	-751.759.340.554.714	785.812.797.650.314	Dry	Day	0.607243120670319	311.570.281.982.422	0	16.366.382.598.877
17	Pantanal_Sul	Natural	-751.731.134.051.835	785.831.337.208.634	Dry	Day	0.611617147922516	453.276.763.916.016	0	136.735.229.492.188
17	Pantanal_Sul	Natural	-751.634.651.387.327	785.824.032.851.602	Dry	Night	0.75222259759903	351.101.989.746.094	231.455.612.182.617	181.568.717.956.543
17	Pantanal_Sul	Natural	-751.429.506.676.404	785.841.198.610.962	Dry	Night	0.614957213401794	369.761.016.845.703	0	101.499.996.185.303
17	Pantanal_Sul	Natural	-751.532.998.669.389	78.583.747.841.729	Dry	Day	0.588544309139252	461.560.577.392.578	0	202.999.992.370.605
17	Pantanal_Sul	Natural	-751.861.946.898.745	785.801.103.360.655	Dry	Day	0.544740974903107	337.035.034.179.688	202.999.997.138.977	101.499.996.185.303
17	Pantanal_Sul	Natural	-751.717.155.832.442	785.807.221.788.255	Dry	Day	0.562484979629517	244.039.443.969.727	146.385.383.605.957	287.085.342.407.227
17	Pantanal_Sul	Natural	-75.164.343.782.251	785.824.079.268.892	Dry	Night	0.758109390735626	353.301.666.259.766	211.938.228.607.178	229.668.273.925.781
17	Pantanal_Sul	Natural	-75.163.516.734.944	78.582.347.986.695	Dry	Night	0.761517226696014	345.225.372.314.453	290.651.760.101.318	129.983.425.140.381
17	Pantanal_Sul	Natural	-751.482.458.465.162	785.840.429.809.481	Dry	Night	0.621078610420227	418.578.918.457.031	0	231.455.612.182.617
17	Pantanal_Sul	Natural	-751.321.489.785.967	785.859.785.046.053	Dry	Day	0.635963678359985	382.093.231.201.172	0	173.134.124.755.859
17	Pantanal_Sul	Natural	-75.129.622.325.167	785.849.310.414.511	Dry	Day	0.595649302005768	291.508.270.263.672	0	677.545.776.367.188
17	Pantanal_Sul	Natural	-751.254.681.931.261	785.826.467.275.589	Dry	Day	0.447892069816589	179.215.774.536.133	0	103.609.580.993.652
17	Pantanal_Sul	Natural	-751.635.543.869.752	785.824.079.909.474	Dry	Night	0.72579562664032	351.635.620.117.188	226.960.906.982.422	191.509.819.030.762
17	Pantanal_Sul	Natural	-751.570.629.462.818	785.836.543.731.431	Dry	Night	0.632859349250793	463.711.730.957.031	0	389.950.256.347.656
17	Pantanal_Sul	Natural	-751.341.743.872.416	785.860.435.136.792	Dry	Day	0.672166347503662	400.507.232.666.016	0	180.715.606.689.453
17	Pantanal_Sul	Natural	-75.163.025.867.056	785.824.294.549.522	Dry	Night	0.729542851448059	352.033.843.994.141	226.960.906.982.422	174.627.208.709.717
17	Pantanal_Sul	Natural	-751.642.655.072.209	785.823.814.389.011	Dry	Night	0.760761380195618	351.354.248.046.875	231.455.612.182.617	215.791.969.299.316
17	Pantanal_Sul	Natural	-751.347.616.224.279	78.584.374.164.825	Dry	Night	0.735314071178436	305.040.863.037.109	731.926.918.029.785	173.443.279.266.357
17	Pantanal_Sul	Natural	-751.463.400.831.106	78.584.148.895.841	Dry	Day	0.623605668544769	403.867.980.957.031	0	25.435.827.255.249
17	Pantanal_Sul	Natural	-751.332.276.212.106	785.844.605.871.437	Dry	Day	0.682380855083466	294.594.909.667.969	0	223.299.999.237.061
17	Pantanal_Sul	Natural	-751.718.147.442.032	785.819.158.684.713	Dry	Day	0.63242506980896	338.742.462.158.203	202.999.997.138.977	389.950.256.347.656
17	Pantanal_Sul	Natural	-751.477.589.538.207	785.839.423.961.339	Dry	Night	0.583249866962433	412.095.001.220.703	0	123.480.081.558.228
17	Pantanal_Sul	Natural	-751.473.126.866.828	785.839.014.558.488	Dry	Night	0.535236716270447	405.212.615.966.797	405.999.994.277.954	641.942.358.016.968
17	Pantanal_Sul	Natural	-751.444.498.489.215	785.841.149.639.778	Dry	Night	0.582740366458893	383.283.142.089.844	0	147.786.226.272.583
17	Pantanal_Sul	Natural	-751.506.965.136.845	785.824.964.865.314	Dry	Day	0.689896702766418	3.490.478.515.625	0	545.462.188.720.703
17	Pantanal_Sul	Natural	-751.307.815.171.642	785.846.669.574.121	Dry	Day	0.322441905736923	285.068.664.550.781	574.170.684.814.453	405.999.984.741.211
17	Pantanal_Sul	Natural	-751.481.453.180.667	7.858.266.219.823	Dry	Day	0.687351763248444	368.438.018.798.828	202.999.997.138.977	603.562.393.188.477
17	Pantanal_Sul	Natural	-751.626.585.547.144	785.824.128.502.269	Dry	Night	0.662511587142944	349.077.362.060.547	264.679.622.650.146	136.176.538.467.407
17	Pantanal_Sul	Natural	-751.634.510.324.908	785.825.136.143.546	Dry	Night	0.738690376281738	360.912.078.857.422	136.176.538.467.407	259.966.850.280.762
17	Pantanal_Sul	Natural	-751.494.829.573.202	785.839.375.500.374	Dry	Day	0.584429502487183	427.405.395.507.812	0	181.568.717.956.543
17	Pantanal_Sul	Natural	-751.275.020.411.165	785.847.172.160.185	Dry	Day	0.790114521980286	263.125.915.527.344	731.926.918.029.785	487.200.012.207.031
17	Pantanal_Sul	Natural	-751.634.336.152.397	785.824.801.543.151	Dry	Night	0.739892601966858	358.948.547.363.281	154.600.191.116.333	247.793.083.190.918
17	Pantanal_Sul	Natural	-751.644.495.057.517	785.824.320.797.486	Dry	Night	0.747500896453857	35.582.373.046.875	187.156.753.540.039	25.837.682.723.999
17	Pantanal_Sul	Natural	-751.625.817.191.096	785.824.658.333.057	Dry	Night	0.690293490886688	354.994.720.458.984	20.702.018.737.793	172.251.205.444.336
17	Pantanal_Sul	Natural	-751.714.416.727.705	78.581.635.082.133	Dry	Day	0.472160995006561	312.494.750.976.562	405.999.994.277.954	146.385.383.605.957
17	Pantanal_Sul	Natural	-751.669.728.141.586	785.802.632.488.493	Dry	Day	0.580478489398956	176.563.323.974.609	0	588.699.989.318.848
17	Pantanal_Sul	Natural	-751.632.062.846.489	785.824.006.393.063	Dry	Night	0.762328207492828	350.579.284.667.969	237.605.400.085.449	172.251.205.444.336
17	Pantanal_Sul	Natural	-751.640.087.856.326	785.824.608.598.054	Dry	Night	0.716607570648193	358.592.468.261.719	162.399.997.711.182	264.679.622.650.146
17	Pantanal_Sul	Natural	-751.542.032.392.582	78.584.139.317.399	Dry	Night	0.604306519031525	477.580.963.134.766	0	568.762.397.766.113
17	Pantanal_Sul	Natural	-75.131.599.495.565	785.860.529.078.129	Dry	Day	0.661448180675507	384.035.003.662.109	0	180.852.386.474.609
17	Pantanal_Sul	Natural	-751.527.807.280.684	785.824.773.143.507	Dry	Day	0.612200915813446	345.481.903.076.172	0	390.478.286.743.164
17	Pantanal_Sul	Natural	-751.630.159.558.597	785.824.464.814.082	Dry	Night	0.734966158866882	354.000.793.457.031	209.001.293.182.373	191.509.819.030.762
17	Pantanal_Sul	Natural	-751.637.138.517.246	785.824.226.198.591	Dry	Night	0.709600389003754	353.593.139.648.438	20.702.018.737.793	209.001.293.182.373
17	Pantanal_Sul	Natural	-751.633.416.908.976	78.582.432.051.878	Dry	Night	0.740343928337097	352.542.694.091.797	2.186.376.953.125	187.156.753.540.039
17	Pantanal_Sul	Natural	-751.365.904.166.476	785.854.454.882.775	Dry	Day	0.573212444782257	380.016.876.220.703	0	125.071.723.937.988
17	Pantanal_Sul	Natural	-751.797.519.776.196	785.834.531.110.037	Dry	Day	0.589990437030792	510.128.143.310.547	0	203.850.814.819.336
17	Pantanal_Sul	Natural	-751.607.085.914.407	785.841.637.450.104	Dry	Day	0.607518672943115	517.431.030.273.438	0	97.609.016.418.457
17	Pantanal_Sul	Natural	-751.637.969.318.996	785.823.551.225.828	Dry	Night	0.733273029327393	346.321.807.861.328	282.746.276.855.469	158.548.069.000.244
17	Pantanal_Sul	Natural	-751.645.441.331.412	785.823.215.411.258	Dry	Night	0.723556756973267	346.107.543.945.312	287.085.361.480.713	187.156.753.540.039
17	Pantanal_Sul	Natural	-751.572.596.057.979	785.839.162.355.706	Dry	Night	0.599136710166931	490.054.779.052.734	0	560.000.419.616.699
17	Pantanal_Sul	Natural	-75.185.534.036.176	785.824.064.609.974	Dry	Day	0.593849241733551	461.149.688.720.703	0	136.176.544.189.453
17	Pantanal_Sul	Natural	-751.748.894.823.861	785.813.204.612.022	Dry	Day	0.570761382579803	307.663.909.912.109	0	16.366.382.598.877
17	Pantanal_Sul	Natural	-751.650.036.978.356	785.838.060.487.436	Dry	Day	0.557112514972687	491.012.481.689.453	0	110.032.737.731.934
17	Pantanal_Sul	Natural	-751.565.799.933.524	785.833.085.358.743	Dry	Night	0.582872450351715	428.911.651.611.328	202.999.997.138.977	118.368.320.465.088
17	Pantanal_Sul	Natural	-751.552.237.907.212	78.583.483.858.195	Dry	Night	0.603000044822693	446.673.797.607.422	287.085.342.407.227	129.983.425.140.381
17	Pantanal_Sul	Natural	-75.148.008.612.727	785.839.804.923.883	Dry	Day	0.58884984254837	4.145.576.171.875	0	147.786.226.272.583
17	Pantanal_Sul	Natural	-751.526.854.256.207	785.824.195.119.619	Dry	Day	0.612812042236328	341.426.452.636.719	0	411.043.663.024.902
17	Pantanal_Sul	Natural	-75.163.264.826.613	785.824.250.005.311	Dry	Night	0.724326491355896	352.542.694.091.797	2.186.376.953.125	187.156.753.540.039
17	Pantanal_Sul	Natural	-751.645.107.588.839	785.823.025.483.573	Dry	Night	0.707251846790314	344.167.327.880.859	301.781.196.594.238	172.251.205.444.336
17	Pantanal_Sul	Natural	-75.163.299.472.318	785.823.842.891.745	Dry	Night	0.774774491786957	348.616.668.701.172	256.776.943.206.787	154.600.191.116.333
17	Pantanal_Sul	Natural	-751.864.064.885.605	785.824.903.993.524	Dry	Day	0.549526154994965	472.623.931.884.766	0	145.764.739.990.234
17	Pantanal_Sul	Natural	-751.738.794.585.564	785.813.945.007.136	Dry	Day	0.490360170602798	307.228.271.484.375	0	181.568.717.956.543
17	Pantanal_Sul	Natural	-751.596.883.379.126	785.841.706.948.033	Dry	Day	0.599155128002167	518.314.270.019.531	0	919.121.627.807.617
17	Pantanal_Sul	Natural	-751.635.398.328.425	785.823.503.166.486	Dry	Night	0.761517226696014	345.225.372.314.453	290.651.760.101.318	129.983.425.140.381
17	Pantanal_Sul	Natural	-751.652.081.483.983	785.822.953.099.271	Dry	Night	0.744179844856262	3.447.236.328.125	237.605.400.085.449	209.001.293.182.373
17	Pantanal_Sul	Natural	-751.499.547.626.455	785.837.886.033.388	Dry	Night	0.52489572763443	430.364.776.611.328	405.999.994.277.954	811.999.988.555.908
17	Pantanal_Sul	Natural	-751.688.524.623.423	785.858.956.290.543	Dry	Day	0.609832584857941	678.232.666.015.625	0	286.028.381.347.656
17	Pantanal_Sul	Natural	-751.785.676.769.794	785.828.167.369.317	Dry	Day	0.570399880409241	449.955.352.783.203	0	150.630.920.410.156
17	Pantanal_Sul	Natural	-751.559.314.419.959	78.583.483.786.291	Dry	Night	0.592306911945343	446.895.172.119.141	0	199.931.812.286.377
17	Pantanal_Sul	Natural	-751.489.457.923.297	785.841.010.742.219	Dry	Night	0.65988677740097	427.482.513.427.734	0	299.725.914.001.465
17	Pantanal_Sul	Natural	-751.856.954.276.237	785.840.466.593.271	Dry	Day	0.525010108947754	593.680.419.921.875	0	283.764.678.955.078
17	Pantanal_Sul	Natural	-751.827.080.563.674	785.826.392.873.262	Dry	Day	0.589375555515289	459.713.195.800.781	0	156.362.716.674.805
17	Pantanal_Sul	Natural	-751.932.459.064.079	785.828.077.381.397	Dry	Day	0.519390165805817	544.074.096.679.688	0	188.800.918.579.102
17	Pantanal_Sul	Natural	-751.435.981.009.484	785.842.903.533.541	Dry	Night	0.664276361465454	3.815.751.953.125	0	290.651.760.101.318
17	Pantanal_Sul	Natural	-751.434.583.142.382	785.842.904.009.578	Dry	Night	0.664276361465454	3.815.751.953.125	0	290.651.760.101.318
17	Pantanal_Sul	Natural	-751.681.444.843.792	785.857.515.520.239	Dry	Night	0.515542387962341	66.481.494.140.625	0	269.692.199.707.031
17	Pantanal_Sul	Natural	-751.948.685.207.285	785.856.059.014.712	Dry	Day	0.532289385795593	77.293.701.171.875	0	289.956.207.275.391
17	Pantanal_Sul	Natural	-751.762.166.533.289	785.853.649.600.972	Dry	Day	0.476250171661377	672.150.756.835.938	0	295.272.552.490.234
17	Pantanal_Sul	Natural	-751.627.390.700.282	785.843.245.904.784	Dry	Day	0.569284558296204	536.327.392.578.125	0	123.480.079.650.879
17	Pantanal_Sul	Natural	-751.652.162.668.793	785.823.024.904.361	Dry	Night	0.744179844856262	346.648.864.746.094	231.455.612.182.617	226.960.906.982.422
17	Pantanal_Sul	Natural	-751.569.806.878.116	785.834.404.599.934	Dry	Night	0.58771687746048	443.326.171.875	0	244.444.370.269.775
17	Pantanal_Sul	Natural	-751.754.685.399.014	785.911.562.325.787	Dry	Day	0.552977502346039	105.624.389.648.438	0	301.671.936.035.156
17	Pantanal_Sul	Natural	-75.137.806.537.363	785.835.720.798.851	Dry	Day	0.626998364925385	306.550.170.898.438	0	192.582.702.636.719
17	Pantanal_Sul	Natural	-751.563.168.981.283	785.834.670.282.135	Dry	Night	0.587018489837646	445.033.233.642.578	0	215.791.969.299.316
17	Pantanal_Sul	Natural	-751.563.821.471.903	78.583.479.133.325	Dry	Night	0.592653453350067	447.061.126.708.984	0	229.668.273.925.781
17	Pantanal_Sul	Natural	-75.156.233.094.987	785.834.261.063.171	Dry	Night	0.592249572277069	440.888.702.392.578	0	172.251.205.444.336
17	Pantanal_Sul	Natural	-751.775.649.364.895	785.858.695.198.734	Dry	Day	0.527573227882385	722.845.336.914.062	0	338.760.711.669.922
17	Pantanal_Sul	Natural	-751.789.655.016.509	785.834.653.660.043	Dry	Day	0.496619343757629	507.913.940.429.688	0	199.529.479.980.469
17	Pantanal_Sul	Natural	-751.821.746.953.167	785.827.736.191.021	Dry	Day	0.562526941299438	467.314.636.230.469	0	170.821.823.120.117
17	Pantanal_Sul	Natural	-751.407.530.972.342	785.842.758.125.911	Dry	Night	0.642742156982422	354.344.055.175.781	0	223.299.999.237.061
17	Pantanal_Sul	Natural	-751.426.480.961.871	785.841.319.841.129	Dry	Night	0.624660432338715	368.477.142.333.984	0	10.931.884.765.625
17	Pantanal_Sul	Natural	-75.181.184.420.995	78.585.437.281.138	Dry	Night	0.550005197525024	695.197.204.589.844	0	336.882.141.113.281
17	Pantanal_Sul	Natural	-752.007.693.728.742	785.852.243.660.674	Dry	Day	0.643927693367004	775.866.455.078.125	0	222.717.926.025.391
17	Pantanal_Sul	Natural	-75.182.547.020.521	785.839.025.896.281	Dry	Night	0.531931936740875	564.770.690.917.969	0	256.945.404.052.734
17	Pantanal_Sul	Natural	-751.822.949.864.995	785.839.099.597.737	Dry	Night	0.544305205345154	563.759.155.273.438	0	255.505.966.186.523
17	Pantanal_Sul	Natural	-751.824.011.214.895	785.839.915.445.349	Dry	Night	0.584362089633942	570.819.946.289.062	0	260.552.703.857.422
17	Pantanal_Sul	Natural	-751.457.544.527.553	785.839.901.929.447	Dry	Day	0.532489061355591	393.474.548.339.844	202.999.997.138.977	86.125.602.722.168
17	Pantanal_Sul	Natural	-751.698.559.915.117	785.797.735.008.568	Dry	Day	0.645046949386597	173.419.509.887.695	202.999.997.138.977	789.615.173.339.844
17	Pantanal_Sul	Natural	-751.734.087.911.033	785.821.465.039.359	Dry	Day	0.610594689846039	366.256.103.515.625	0	665.889.511.108.398
17	Pantanal_Sul	Natural	-751.390.428.992.277	78.584.256.708.326	Dry	Night	0.633974015712738	338.541.687.011.719	0	16.366.382.598.877
17	Pantanal_Sul	Natural	-75.138.164.930.307	785.842.925.353.216	Dry	Night	0.625316917896271	330.815.277.099.609	0	183.824.310.302.734
17	Pantanal_Sul	Natural	-751.331.850.314.656	785.845.638.733.415	Dry	Night	0.560666501522064	299.760.284.423.828	0	324.799.995.422.363
17	Pantanal_Sul	Natural	-751.683.116.534.269	785.825.882.463.417	Dry	Day	0.642162442207336	383.755.920.410.156	0	634.192.276.000.977
17	Pantanal_Sul	Natural	-751.607.183.737.647	7.858.343.602.789	Dry	Day	0.548550188541412	447.282.287.597.656	0	54.052.921.295.166
17	Pantanal_Sul	Natural	-75.191.141.155.874	78.586.045.550.046	Dry	Night	0.594689548015594	792.680.541.992.188	0	348.811.645.507.812
17	Pantanal_Sul	Natural	-75.190.661.928.183	785.860.572.944.722	Dry	Night	0.566205739974976	7.926.103.515.625	0	353.114.990.234.375
17	Pantanal_Sul	Natural	-751.835.252.071.856	785.916.292.402.155	Dry	Night	0.644579350948334	11.451.376.953.125	0	208.023.010.253.906
17	Pantanal_Sul	Natural	-751.649.255.493.867	785.888.232.571.763	Dry	Day	0.569612503051758	814.040.100.097.656	0	527.022.583.007.812
17	Pantanal_Sul	Natural	-751.675.534.590.114	785.909.321.213.255	Dry	Day	0.460223108530045	988.524.536.132.812	0	382.211.853.027.344
17	Pantanal_Sul	Natural	-751.859.844.337.808	785.865.279.477.515	Dry	Night	0.582874715328217	815.130.310.058.594	0	419.144.622.802.734
17	Pantanal_Sul	Natural	-751.738.951.256.648	785.855.789.687.779	Dry	Night	0.501751005649567	684.037.719.726.562	0	291.395.172.119.141
17	Pantanal_Sul	Natural	-75.154.726.691.396	785.836.398.742.583	Dry	Night	0.597678005695343	462.857.818.603.516	0	200.959.739.685.059
17	Pantanal_Sul	Natural	-751.424.211.515.493	785.832.334.692.781	Dry	Day	0.66659289598465	346.268.249.511.719	0	386.233.825.683.594
17	Pantanal_Sul	Natural	-751.829.485.118.769	785.836.599.402.921	Dry	Day	0.523740231990814	5.459.228.515.625	0	242.591.369.628.906
17	Pantanal_Sul	Natural	-751.380.381.419.199	785.842.421.833.109	Dry	Night	0.605449199676514	328.396.026.611.328	0	123.480.081.558.228
17	Pantanal_Sul	Natural	-751.374.870.988.602	785.843.885.030.383	Dry	Night	0.578118205070496	329.567.230.224.609	0	25.435.827.255.249
17	Pantanal_Sul	Natural	-751.314.059.795.347	785.846.236.996.496	Dry	Night	0.650279343128204	287.723.419.189.453	0	370.440.254.211.426
17	Pantanal_Sul	Natural	-751.195.638.495.097	785.872.654.398.761	Dry	Day	0.540829658508301	4.288.251.953.125	202.999.997.138.977	173.977.035.522.461
17	Pantanal_Sul	Natural	-751.303.526.745.638	785.848.711.215.032	Dry	Day	0.532402992248535	294.230.987.548.828	0	609.338.226.318.359
17	Pantanal_Sul	Natural	-751.384.327.868.088	785.842.325.989.554	Dry	Night	0.617241084575653	332.139.282.226.562	0	136.176.538.467.407
17	Pantanal_Sul	Natural	-751.387.351.924.475	78.584.261.291.303	Dry	Night	0.632230699062347	334.796.173.095.703	0	162.399.997.711.182
17	Pantanal_Sul	Natural	-751.463.591.117.593	785.840.457.696.094	Dry	Night	0.58005952835083	40.097.509.765.625	0	172.251.205.444.336
17	Pantanal_Sul	Natural	-751.747.827.630.581	78.585.465.741.314	Dry	Day	0.51344108581543	677.317.626.953.125	0	291.480.010.986.328
17	Pantanal_Sul	Natural	-751.745.783.991.858	785.858.983.439.073	Dry	Day	0.599441051483154	717.486.572.265.625	0	320.643.615.722.656
17	Pantanal_Sul	Natural	-751.599.716.557.591	785.842.139.886.505	Dry	Day	0.595194935798645	522.779.174.804.688	0	976.512.298.583.984
17	Pantanal_Sul	Natural	-751.552.167.433.207	785.834.308.814.219	Dry	Night	0.627062916755676	440.584.838.867.188	574.170.684.814.453	101.499.996.185.303
17	Pantanal_Sul	Natural	-751.533.935.741.247	785.837.669.887.831	Dry	Night	0.61330246925354	461.913.116.455.078	0	219.578.075.408.936
17	Pantanal_Sul	Natural	-751.883.566.737.689	785.859.178.806.677	Dry	Night	0.591544210910797	769.859.924.316.406	0	358.856.689.453.125
17	Pantanal_Sul	Natural	-751.724.831.071.583	785.856.818.618.411	Dry	Day	0.490104705095291	689.916.320.800.781	0	289.123.596.191.406
17	Pantanal_Sul	Natural	-751.876.487.824.238	785.857.471.205.319	Dry	Day	0.525043666362762	749.883.728.027.344	0	352.174.285.888.672
17	Pantanal_Sul	Natural	-751.495.037.259.881	785.864.378.202.147	Dry	Day	0.556258261203766	540.792.175.292.969	0	24.985.498.046.875
17	Pantanal_Sul	Natural	-75.142.201.321.765	785.841.076.668.416	Dry	Night	0.617283761501312	362.057.769.775.391	405.999.994.277.954	811.999.988.555.908
17	Pantanal_Sul	Natural	-751.423.093.395.532	785.840.862.413.999	Dry	Night	0.538166582584381	363.341.644.287.109	574.170.684.814.453	609.000.015.258.789
17	Pantanal_Sul	Natural	-751.841.504.109.469	785.825.430.815.882	Dry	Day	0.562283158302307	462.399.078.369.141	0	148.537.200.927.734
17	Pantanal_Sul	Natural	-751.745.766.767.887	785.851.537.431.411	Dry	Day	0.574272036552429	645.795.288.085.938	0	268.528.411.865.234
17	Pantanal_Sul	Natural	-751.635.155.150.802	7.858.239.355.802	Dry	Night	0.72579562664032	349.142.303.466.797	25.109.712.600.708	16.366.382.598.877
17	Pantanal_Sul	Natural	-751.638.583.330.241	785.823.094.804.372	Dry	Night	0.772228002548218	342.420.745.849.609	320.971.183.776.855	129.983.425.140.381
17	Pantanal_Sul	Natural	-751.419.354.861.093	785.841.389.857.372	Dry	Night	0.612722873687744	360.792.175.292.969	202.999.997.138.977	101.499.996.185.303
17	Pantanal_Sul	Natural	-751.305.505.698.566	785.849.169.191.146	Dry	Day	0.528367877006531	299.684.661.865.234	0	669.899.978.637.695
17	Pantanal_Sul	Natural	-751.439.645.815.239	78.585.640.152.878	Dry	Day	0.658364653587341	449.089.050.292.969	0	160.870.300.292.969
17	Pantanal_Sul	Natural	-751.465.419.170.189	785.841.199.347.645	Dry	Night	0.621985256671906	40.462.744.140.625	0	231.455.612.182.617
17	Pantanal_Sul	Natural	-751.483.484.980.019	785.839.663.061.534	Dry	Night	0.598238289356232	418.495.208.740.234	0	16.366.382.598.877
17	Pantanal_Sul	Natural	-751.565.405.903.187	785.832.506.918.115	Dry	Night	0.53105616569519	422.830.047.607.422	453.921.794.891.357	86.125.602.722.168
17	Pantanal_Sul	Natural	-751.242.084.105.023	785.844.481.815.273	Dry	Day	0.643278360366821	220.187.164.306.641	0	204.012.470.245.361
17	Pantanal_Sul	Natural	-751.567.390.107.372	785.819.899.724.264	Dry	Day	0.647633910179138	297.379.425.048.828	0	215.791.969.299.316
17	Pantanal_Sul	Natural	-751.650.829.168.512	785.823.530.321.011	Dry	Night	0.703508257865906	349.873.321.533.203	229.668.273.925.781	244.444.370.269.775
17	Pantanal_Sul	Natural	-751.416.638.650.699	785.841.870.767.113	Dry	Night	0.648724019527435	360.917.785.644.531	0	154.600.191.116.333
17	Pantanal_Sul	Natural	-751.331.165.320.094	785.847.270.307.829	Dry	Day	0.521274328231812	308.539.978.027.344	0	487.200.012.207.031
17	Pantanal_Sul	Natural	-751.749.019.098.762	785.813.828.987.428	Dry	Day	0.615571439266205	312.230.895.996.094	0	219.578.075.408.936
17	Pantanal_Sul	Natural	-751.746.989.815.863	785.816.012.436.482	Dry	Day	0.395704418420792	328.138.671.875	453.921.794.891.357	349.254.417.419.434
17	Pantanal_Sul	Natural	-751.652.423.677.982	785.823.597.469.234	Dry	Night	0.725764155387878	352.431.610.107.422	200.959.739.685.059	273.108.558.654.785
17	Pantanal_Sul	Natural	-751.637.868.674.863	785.823.719.239.688	Dry	Night	0.719025194644928	348.273.712.158.203	263.899.993.896.484	172.251.205.444.336
17	Pantanal_Sul	Natural	-75.143.329.819.431	785.841.775.390.273	Dry	Night	0.639303863048553	375.549.987.792.969	0	174.627.208.709.717
17	Pantanal_Sul	Natural	-751.807.735.528.174	785.858.430.264.943	Dry	Day	0.500962734222412	731.352.416.992.188	0	359.590.881.347.656
17	Pantanal_Sul	Natural	-751.211.239.133.533	785.869.771.480.324	Dry	Day	0.520616352558136	407.120.025.634.766	641.942.358.016.968	178.328.308.105.469
17	Pantanal_Sul	Natural	-751.527.414.543.184	785.816.918.205.513	Dry	Day	0.706787884235382	26.845.166.015.625	202.999.992.370.605	707.011.413.574.219
17	Pantanal_Sul	Natural	-751.636.698.676.416	785.825.017.220.413	Dry	Night	0.736885249614716	361.431.213.378.906	128.388.471.603.394	276.109.848.022.461
17	Pantanal_Sul	Natural	-751.632.505.298.195	785.824.703.217.598	Dry	Night	0.736163258552551	356.471.710.205.078	181.568.717.956.543	219.578.075.408.936
17	Pantanal_Sul	Natural	-751.914.005.744.659	78.586.364.761.496	Dry	Night	0.543517231941223	823.422.180.175.781	0	369.710.876.464.844
17	Pantanal_Sul	Natural	-751.727.999.709.722	78.590.773.948.767	Dry	Day	0.545673429965973	100.983.062.744.141	0	34.408.349.609.375
17	Pantanal_Sul	Natural	-751.826.497.498.134	785.867.199.156.766	Dry	Day	0.54175877571106	820.182.800.292.969	0	435.334.442.138.672
17	Pantanal_Sul	Natural	-751.628.695.762.476	7.858.243.685.103	Dry	Night	0.720683515071869	351.535.980.224.609	236.736.640.930.176	16.366.382.598.877
17	Pantanal_Sul	Natural	-75.162.924.720.493	785.823.551.855.285	Dry	Night	0.771400570869446	3.436.640.625	309.200.382.232.666	101.499.996.185.303
17	Pantanal_Sul	Natural	-751.472.358.436.234	785.839.544.385.766	Dry	Night	0.604096055030823	406.187.744.140.625	0	103.510.093.688.965
17	Pantanal_Sul	Natural	-751.202.846.852.102	785.872.847.263.293	Dry	Day	0.526067674160004	432.737.731.933.594	836.990.451.812.744	180.350.387.573.242
17	Pantanal_Sul	Natural	-751.368.204.115.953	785.842.734.276.514	Dry	Day	0.647729694843292	31.887.158.203.125	0	118.368.320.465.088
17	Pantanal_Sul	Natural	-751.833.068.051.871	785.875.439.446.871	Dry	Day	0.55560714006424	883.236.633.300.781	0	405.436.279.296.875
17	Pantanal_Sul	Natural	-751.626.806.944.882	785.825.669.126.284	Dry	Night	0.772651612758636	364.869.567.871.094	10.931.884.765.625	199.931.812.286.377
17	Pantanal_Sul	Natural	-751.630.705.951.276	785.825.566.814.312	Dry	Night	0.711609899997711	363.846.008.300.781	121.800.003.051.758	231.455.612.182.617
17	Pantanal_Sul	Natural	-75.152.096.413.893	785.838.584.706.795	Dry	Night	0.595270037651062	451.463.958.740.234	0	219.578.075.408.936
17	Pantanal_Sul	Natural	-751.259.333.296.813	785.846.547.501.655	Dry	Day	0.636219680309296	246.442.337.036.133	0	426.300.010.681.152
17	Pantanal_Sul	Natural	-751.514.236.252.206	785.826.118.284.068	Dry	Day	0.58040064573288	360.432.189.941.406	0	401.919.479.370.117
17	Pantanal_Sul	Natural	-751.634.017.145.203	785.824.727.966.493	Dry	Night	0.726045668125153	356.985.748.291.016	173.443.279.266.357	231.455.612.182.617
17	Pantanal_Sul	Natural	-751.630.027.691.652	785.824.271.249.979	Dry	Night	0.729542851448059	352.033.843.994.141	226.960.906.982.422	174.627.208.709.717
17	Pantanal_Sul	Natural	-75.162.706.223.786	785.824.291.452.332	Dry	Night	0.717398166656494	351.049.163.818.359	246.960.163.116.455	146.385.383.605.957
17	Pantanal_Sul	Natural	-751.871.694.453.192	785.866.191.419.396	Dry	Day	0.519149601459503	8.273.837.890.625	0	41.643.212.890.625
17	Pantanal_Sul	Natural	-751.755.104.267.476	78.581.368.351.035	Dry	Day	0.612688660621643	316.263.305.664.062	0	237.605.400.085.449
17	Pantanal_Sul	Natural	-751.598.967.018.115	785.811.516.059.769	Dry	Day	0.654856145381927	220.084.213.256.836	231.455.612.182.617	502.604.370.117.188
17	Pantanal_Sul	Natural	-751.626.443.012.179	785.824.392.902.058	Dry	Night	0.667521417140961	353.021.606.445.312	226.960.906.982.422	158.548.069.000.244
17	Pantanal_Sul	Natural	-751.633.910.483.624	785.824.081.992.325	Dry	Night	0.75222259759903	351.101.989.746.094	231.455.612.182.617	181.568.717.956.543
17	Pantanal_Sul	Natural	-751.746.748.824.281	785.852.979.038.896	Dry	Day	0.553091943264008	659.300.109.863.281	0	277.665.130.615.234
17	Pantanal_Sul	Natural	-751.705.662.133.377	785.858.235.815.259	Dry	Day	0.534852147102356	689.489.135.742.188	0	288.667.144.775.391
17	Pantanal_Sul	Natural	-751.686.123.334.558	785.855.210.021.791	Dry	Day	0.579602539539337	658.662.292.480.469	0	252.128.936.767.578
17	Pantanal_Sul	Natural	-75.162.842.820.542	785.824.417.818.065	Dry	Night	0.720683515071869	353.505.706.787.109	219.578.075.408.936	174.627.208.709.717
17	Pantanal_Sul	Natural	-751.627.363.315.939	785.824.607.098.573	Dry	Night	0.716116487979889	354.994.720.458.984	20.702.018.737.793	172.251.205.444.336
17	Pantanal_Sul	Natural	-751.664.162.065.105	785.799.388.287.479	Dry	Night	0.672049582004547	152.25	0	873.843.688.964.844
17	Pantanal_Sul	Natural	-751.832.501.214.605	785.868.954.784.853	Dry	Day	0.499407649040222	839.431.396.484.375	0	435.542.633.056.641
17	Pantanal_Sul	Natural	-751.688.940.620.626	785.819.133.816.373	Dry	Day	0.709745764732361	32.500.927.734.375	229.668.273.925.781	236.736.640.930.176
17	Pantanal_Sul	Natural	-751.637.510.742.159	785.824.993.598.609	Dry	Night	0.736177086830139	359.470.520.019.531	147.786.226.272.583	259.966.850.280.762
17	Pantanal_Sul	Natural	-751.653.165.264.117	785.823.501.969.288	Dry	Night	0.710043609142303	350.502.868.652.344	215.791.969.299.316	259.966.850.280.762
17	Pantanal_Sul	Natural	-751.616.479.854.083	785.825.303.069.689	Dry	Night	0.733148753643036	358.713.134.765.625	187.156.753.540.039	907.843.589.782.715
17	Pantanal_Sul	Natural	-751.782.662.230.452	785.860.306.016.377	Dry	Day	0.478835642337799	740.182.067.871.094	0	354.553.314.208.984
17	Pantanal_Sul	Natural	-75.133.368.197.146	785.843.764.188.322	Dry	Day	0.688987910747528	292.439.788.818.359	574.170.684.814.453	14.210.000.038.147
17	Pantanal_Sul	Natural	-751.515.731.626.476	785.839.713.629.233	Dry	Day	0.639421403408051	448.096.923.828.125	0	299.725.914.001.465
17	Pantanal_Sul	Natural	-751.619.997.571.915	785.825.809.354.483	Dry	Night	0.728395640850067	363.528.747.558.594	136.176.538.467.407	146.385.383.605.957
17	Pantanal_Sul	Natural	-751.630.493.815.768	785.824.513.413.737	Dry	Night	0.734966158866882	354.000.793.457.031	209.001.293.182.373	191.509.819.030.762
17	Pantanal_Sul	Natural	-75.184.766.261.091	785.856.128.831.305	Dry	Night	0.545545935630798	72.662.939.453.125	0	366.239.227.294.922
17	Pantanal_Sul	Natural	-751.316.720.949.723	785.852.387.332.716	Dry	Day	0.556488633155823	326.230.529.785.156	0	977.777.481.079.102
17	Pantanal_Sul	Natural	-751.743.905.208.146	785.817.767.794.284	Dry	Day	0.590807855129242	341.480.743.408.203	0	460.232.849.121.094
17	Pantanal_Sul	Natural	-751.673.961.866	785.823.890.536.748	Dry	Night	0.611788928508759	361.157.470.703.125	287.085.342.407.227	416.521.186.828.613
17	Pantanal_Sul	Natural	-751.564.839.152.413	785.833.348.548.089	Dry	Night	0.582019209861755	432.966.217.041.016	0	143.542.680.740.356
17	Pantanal_Sul	Natural	-751.583.744.028.573	785.830.660.104.705	Dry	Night	0.625040233135223	406.005.065.917.969	405.999.994.277.954	114.834.136.962.891
17	Pantanal_Sul	Natural	-751.850.809.499.581	785.855.743.338.495	Dry	Day	0.520691394805908	724.664.489.746.094	0	360.546.508.789.062
17	Pantanal_Sul	Natural	-751.438.369.201.083	785.831.013.834.485	Dry	Day	0.636434674263	359.590.881.347.656	0	472.165.946.960.449
17	Pantanal_Sul	Natural	-751.872.220.445.719	785.858.627.489.781	Dry	Day	0.582738161087036	759.049.011.230.469	0	363.392.669.677.734
17	Pantanal_Sul	Natural	-751.614.564.871.458	785.826.075.875.295	Dry	Night	0.746810495853424	366.267.364.501.953	118.368.320.465.088	118.368.320.465.088
17	Pantanal_Sul	Natural	-751.616.085.163.617	785.824.802.643.681	Dry	Night	0.693292856216431	354.739.227.294.922	226.960.906.982.422	811.999.988.555.908
17	Pantanal_Sul	Natural	-751.423.340.508.983	785.835.650.985.145	Dry	Night	0.56255567073822	350.432.342.529.297	0	641.942.358.016.968
17	Pantanal_Sul	Natural	-751.550.059.178.831	785.837.529.534.626	Dry	Day	0.599734306335449	473.029.205.322.266	0	292.770.767.211.914
17	Pantanal_Sul	Natural	-751.772.343.330.045	785.812.749.755.074	Dry	Day	0.693024456501007	321.548.400.878.906	0	25.837.682.723.999
17	Pantanal_Sul	Natural	-751.641.548.507.863	785.829.026.061.226	Dry	Day	0.58411830663681	399.786.315.917.969	0	484.230.537.414.551
17	Pantanal_Sul	Natural	-751.612.096.773.436	785.825.831.521.599	Dry	Night	0.726668953895569	363.885.650.634.766	146.385.383.605.957	907.843.589.782.715
17	Pantanal_Sul	Natural	-751.613.259.567.033	785.824.775.538.593	Dry	Night	0.690675675868988	352.338.073.730.469	25.109.712.600.708	609.000.015.258.789
17	Pantanal_Sul	Natural	-75.186.166.419.022	785.855.936.211.193	Dry	Night	0.490986943244934	730.870.483.398.438	0	353.808.685.302.734
17	Pantanal_Sul	Natural	-751.874.431.932.893	785.861.652.617.169	Dry	Day	0.551748692989349	787.454.223.632.812	0	383.261.627.197.266
17	Pantanal_Sul	Natural	-751.782.604.220.072	785.828.598.711.704	Dry	Day	0.533918857574463	452.307.495.117.188	0	15.268.244.934.082
17	Pantanal_Sul	Natural	-751.622.103.208.021	785.825.616.375.829	Dry	Night	0.771678864955902	363.964.904.785.156	128.388.471.603.394	16.366.382.598.877
17	Pantanal_Sul	Natural	-751.609.932.049.648	785.825.906.190.135	Dry	Night	0.7035151720047	363.506.072.998.047	158.548.069.000.244	731.926.918.029.785
17	Pantanal_Sul	Natural	-751.628.562.756.323	785.826.146.712.669	Dry	Night	0.721088171005249	369.287.078.857.422	641.942.358.016.968	236.736.640.930.176
17	Pantanal_Sul	Natural	-751.762.208.569.497	785.856.774.291.993	Dry	Day	0.49852529168129	701.005.737.304.688	0	315.806.945.800.781
17	Pantanal_Sul	Natural	-751.365.030.960.493	785.844.439.328.119	Dry	Day	0.606077015399933	322.284.484.863.281	0	25.109.712.600.708
17	Pantanal_Sul	Natural	-751.766.901.744.387	785.849.280.361.967	Dry	Day	0.508712351322174	631.525.817.871.094	0	270.112.091.064.453
17	Pantanal_Sul	Natural	-751.615.304.160.438	785.825.976.999.549	Dry	Night	0.731935918331146	364.677.520.751.953	128.388.471.603.394	128.388.471.603.394
17	Pantanal_Sul	Natural	-75.163.259.583.896	785.825.751.793.629	Dry	Night	0.725127220153809	366.306.732.177.734	101.499.996.185.303	256.776.943.206.787
17	Pantanal_Sul	Natural	-751.717.512.922.801	785.839.886.884.836	Dry	Night	0.665303707122803	527.100.769.042.969	0	172.466.384.887.695
17	Pantanal_Sul	Natural	-751.869.578.565.601	785.866.243.143.607	Dry	Day	0.535637497901917	828.443.969.726.562	0	419.301.879.882.812
17	Pantanal_Sul	Natural	-751.760.166.510.009	785.857.060.677.297	Dry	Day	0.483809977769852	7.023.037.109.375	0	315.793.884.277.344
17	Pantanal_Sul	Natural	-751.778.729.919.574	785.821.728.439.801	Dry	Night	0.487102001905441	393.008.209.228.516	0	97.609.016.418.457
17	Pantanal_Sul	Natural	-751.625.905.597.958	785.824.488.141.456	Dry	Night	0.667521417140961	353.021.606.445.312	226.960.906.982.422	158.548.069.000.244
17	Pantanal_Sul	Natural	-751.620.373.070.476	785.824.513.395.421	Dry	Night	0.755928814411163	351.635.620.117.188	245.285.835.266.113	114.834.136.962.891
17	Pantanal_Sul	Natural	-751.546.626.666.102	78.583.582.197.947	Dry	Day	0.551983058452606	456.768.035.888.672	0	158.548.069.000.244
17	Pantanal_Sul	Natural	-751.834.011.896.092	785.833.503.495.855	Dry	Day	0.555909097194672	520.796.875	0	22.224.560.546.875
17	Pantanal_Sul	Natural	-751.790.009.079.604	785.848.466.063.932	Dry	Day	0.543960869312286	633.063.903.808.594	0	284.200.012.207.031
17	Pantanal_Sul	Natural	-751.615.501.956.772	785.826.267.345.596	Dry	Night	0.734721839427948	368.656.036.376.953	907.843.589.782.715	146.385.383.605.957
17	Pantanal_Sul	Natural	-751.619.345.075.439	785.825.688.303.526	Dry	Night	0.757498562335968	363.528.747.558.594	136.176.538.467.407	146.385.383.605.957
17	Pantanal_Sul	Natural	-751.784.293.880.903	785.860.159.229.288	Dry	Day	0.520697891712189	740.841.552.734.375	0	35.598.583.984.375
17	Pantanal_Sul	Natural	-751.289.960.315.388	785.857.091.895.032	Dry	Day	0.630941867828369	340.707.550.048.828	0	147.059.448.242.188
17	Pantanal_Sul	Natural	-751.658.931.628.685	785.825.114.486.452	Dry	Day	0.733380913734436	367.833.526.611.328	574.170.684.814.453	416.521.186.828.613
17	Pantanal_Sul	Natural	-75.161.495.465.336	785.825.953.376.859	Dry	Night	0.731935918331146	364.276.123.046.875	136.176.538.467.407	10.931.884.765.625
17	Pantanal_Sul	Natural	-751.584.105.757.855	785.830.228.014.967	Dry	Night	0.608894646167755	401.965.637.207.031	574.170.684.814.453	86.125.602.722.168
17	Pantanal_Sul	Natural	-7.516.316.832.172	785.826.432.976.513	Dry	Night	0.687852561473846	374.186.889.648.438	202.999.997.138.977	292.770.767.211.914
17	Pantanal_Sul	Natural	-751.840.849.109.579	785.832.662.097.213	Dry	Day	0.562860310077667	518.703.735.351.562	0	219.474.822.998.047
17	Pantanal_Sul	Natural	-751.611.093.875.704	785.809.188.078.338	Dry	Day	0.65851217508316	202.237.319.946.289	0	588.699.989.318.848
17	Pantanal_Sul	Natural	-751.663.649.409.468	785.821.872.580.681	Dry	Night	0.647616267204285	338.572.113.037.109	173.443.279.266.357	202.999.992.370.605
17	Pantanal_Sul	Natural	-751.619.030.729.304	785.826.095.198.078	Dry	Night	0.722027719020844	367.076.538.085.938	103.510.093.688.965	154.600.191.116.333
17	Pantanal_Sul	Natural	-751.614.277.835.288	785.825.038.813.885	Dry	Night	0.710686445236206	356.315.612.792.969	211.938.228.607.178	641.942.358.016.968
17	Pantanal_Sul	Natural	-751.777.786.098.263	785.849.422.157.282	Dry	Day	0.484657049179077	637.820.678.710.938	0	280.962.554.931.641
17	Pantanal_Sul	Natural	-751.797.466.521.134	78.582.835.951.728	Dry	Day	0.599965691566467	458.299.194.335.938	0	159.855.255.126.953
17	Pantanal_Sul	Natural	-751.568.934.362.464	785.819.656.301.927	Dry	Day	0.662194728851318	295.530.639.648.438	0	215.791.969.299.316
17	Pantanal_Sul	Natural	-751.616.034.795.789	785.825.739.119.553	Dry	Night	0.733106434345245	362.688.903.808.594	147.786.226.272.583	114.834.136.962.891
17	Pantanal_Sul	Natural	-751.619.075.736.294	785.825.592.907.203	Dry	Night	0.757498562335968	361.117.553.710.938	16.366.382.598.877	118.368.320.465.088
17	Pantanal_Sul	Natural	-751.723.114.486.199	785.818.508.666.379	Dry	Night	0.663471162319183	336.765.930.175.781	0	387.830.963.134.766
17	Pantanal_Sul	Natural	-751.813.753.735.068	785.833.716.140.234	Dry	Day	0.553176999092102	511.483.459.472.656	0	209.886.688.232.422
17	Pantanal_Sul	Natural	-751.764.537.453.552	785.853.388.109.458	Dry	Day	0.457405060529709	668.982.788.085.938	0	294.230.987.548.828
17	Pantanal_Sul	Natural	-7.515.869.787.703	785.875.501.128.334	Dry	Night	0.600590944290161	683.317.443.847.656	0	385.646.575.927.734
17	Pantanal_Sul	Natural	-75.161.499.468.025	785.825.664.802.443	Dry	Night	0.733106434345245	362.285.339.355.469	154.600.191.116.333	101.499.996.185.303
17	Pantanal_Sul	Natural	-75.162.539.409.257	785.824.968.737.402	Dry	Night	0.748502969741821	356.968.444.824.219	187.156.753.540.039	182.700.004.577.637
17	Pantanal_Sul	Natural	-751.473.352.349.759	785.839.424.557.097	Dry	Day	0.594214379787445	408.156.219.482.422	0	10.931.884.765.625
17	Pantanal_Sul	Natural	-751.747.102.135.632	785.857.492.244.666	Dry	Day	0.538848340511322	70.386.865.234.375	0	310.171.783.447.266
17	Pantanal_Sul	Natural	-751.408.310.408.401	785.847.803.146.607	Dry	Day	0.523930966854095	377.820.037.841.797	0	719.433.822.631.836
17	Pantanal_Sul	Natural	-751.566.774.896.186	785.836.711.312.175	Dry	Night	0.636953830718994	4.655.078.125	0	365.963.439.941.406
17	Pantanal_Sul	Natural	-751.624.200.552.092	785.824.179.798.639	Dry	Night	0.701458156108856	348.598.937.988.281	270.835.781.097.412	118.368.320.465.088
17	Pantanal_Sul	Natural	-751.617.296.249.311	78.582.556.998.145	Dry	Night	0.739956796169281	361.117.553.710.938	16.366.382.598.877	118.368.320.465.088
17	Pantanal_Sul	Natural	-751.452.199.876.778	785.841.703.180.643	Dry	Day	0.611488163471222	392.877.105.712.891	0	226.960.906.982.422
17	Pantanal_Sul	Natural	-751.783.022.330.936	785.849.135.492.046	Dry	Day	0.374216020107269	635.568.359.375	0	281.526.672.363.281
17	Pantanal_Sul	Natural	-751.785.982.378.975	785.858.817.010.297	Dry	Day	0.59725022315979	728.099.609.375	0	347.420.715.332.031
17	Pantanal_Sul	Natural	-751.612.493.919.065	785.825.546.167.337	Dry	Night	0.721768260002136	359.900.177.001.953	181.568.717.956.543	731.926.918.029.785
17	Pantanal_Sul	Natural	-751.626.331.697.198	785.825.018.879.718	Dry	Night	0.748502969741821	358.942.810.058.594	167.398.090.362.549	183.824.310.302.734
17	Pantanal_Sul	Natural	-751.630.689.315.976	785.824.800.383.778	Dry	Night	0.728223323822021	357.936.828.613.281	174.627.208.709.717	215.791.969.299.316
17	Pantanal_Sul	Natural	-751.319.027.939.616	785.847.704.576.673	Dry	Day	0.57022088766098	300.885.437.011.719	0	521.911.392.211.914
17	Pantanal_Sul	Natural	-751.559.046.241.887	785.815.766.587.456	Dry	Day	0.642414629459381	256.295.043.945.312	344.502.410.888.672	512.348.823.547.363
17	Pantanal_Sul	Natural	-751.681.676.023.427	785.826.846.501.691	Dry	Night	0.673533976078033	392.504.577.636.719	0	703.505.554.199.219
17	Pantanal_Sul	Natural	-751.619.345.075.439	785.825.688.303.526	Dry	Night	0.757498562335968	363.528.747.558.594	136.176.538.467.407	146.385.383.605.957
17	Pantanal_Sul	Natural	-75.161.772.803.659	785.825.856.472.272	Dry	Night	0.727560222148895	365.089.721.679.688	123.480.081.558.228	143.542.680.740.356
17	Pantanal_Sul	Natural	-751.517.994.876.701	785.839.088.824.787	Dry	Day	0.612118244171143	450.723.999.023.438	0	263.899.993.896.484
17	Pantanal_Sul	Natural	-751.497.151.237	785.821.436.438.256	Dry	Day	0.724164068698883	316.087.371.826.172	292.770.767.211.914	799.727.249.145.508
17	Pantanal_Sul	Natural	-75.151.587.836.047	785.847.208.445.233	Dry	Day	0.613333106040955	472.711.120.605.469	0	981.143.341.064.453
17	Pantanal_Sul	Natural	-751.330.872.123.929	78.584.503.940.246	Dry	Night	0.570443212985992	294.881.530.761.719	0	263.899.993.896.484
17	Pantanal_Sul	Natural	-751.351.553.500.832	785.843.648.129.276	Dry	Night	0.698476672172546	307.764.343.261.719	731.926.918.029.785	162.399.997.711.182
17	Pantanal_Sul	Natural	-751.383.096.239.594	785.843.502.272.533	Dry	Night	0.63468986749649	33.517.138.671.875	0	246.960.163.116.455
17	Pantanal_Sul	Natural	-75.130.096.174.798	785.846.524.047.502	Dry	Day	0.573341965675354	280.147.369.384.766	10.931.884.765.625	408.024.940.490.723
17	Pantanal_Sul	Natural	-751.550.172.298.835	785.834.742.985.005	Dry	Day	0.629630029201508	444.611.724.853.516	574.170.684.814.453	101.499.996.185.303
17	Pantanal_Sul	Natural	-751.497.786.551.456	785.842.137.741.286	Dry	Night	0.644272148609161	438.653.839.111.328	0	445.213.775.634.766
17	Pantanal_Sul	Natural	-751.358.302.293.173	78.584.487.181.331	Dry	Night	0.60705029964447	318.716.461.181.641	0	284.200.000.762.939
17	Pantanal_Sul	Natural	-751.328.355.723.698	785.844.676.663.836	Dry	Night	0.630633533000946	291.076.812.744.141	0	223.299.999.237.061
17	Pantanal_Sul	Natural	-751.310.337.032.395	785.846.598.132.026	Dry	Day	0.491478949785233	286.719.085.693.359	453.921.794.891.357	406.507.186.889.648
17	Pantanal_Sul	Natural	-751.683.206.855.315	785.826.362.352.082	Dry	Day	0.653196334838867	387.538.635.253.906	0	665.889.511.108.398
17	Pantanal_Sul	Natural	-751.773.081.574.731	785.812.917.706.922	Dry	Day	0.689748764038086	322.974.212.646.484	0	273.108.558.654.785
17	Pantanal_Sul	Natural	-751.620.376.060.034	78.582.710.696.055	Dry	Night	0.640866816043854	377.427.185.058.594	0	2.186.376.953.125
17	Pantanal_Sul	Natural	-751.590.151.697.486	785.830.372.246.559	Dry	Night	0.628937542438507	404.642.700.195.312	0	143.542.680.740.356
17	Pantanal_Sul	Natural	-751.624.829.654.699	785.827.108.277.378	Dry	Night	0.638335168361664	378.277.862.548.828	0	25.435.827.255.249
17	Pantanal_Sul	Natural	-751.367.750.824.374	785.836.462.616.923	Dry	Day	0.678612232208252	298.382.385.253.906	0	101.499.996.185.303
17	Pantanal_Sul	Natural	-751.612.637.738.094	785.815.574.469.025	Dry	Day	0.727568566799164	26.296.923.828.125	191.509.819.030.762	114.834.136.962.891
17	Pantanal_Sul	Natural	-751.292.175.751.649	785.853.490.604.131	Dry	Day	0.688166797161102	315.911.315.917.969	0	110.537.178.039.551
17	Pantanal_Sul	Natural	-751.340.281.459.765	785.836.919.911.812	Dry	Night	0.518923878669739	271.876.037.597.656	121.800.003.051.758	811.999.988.555.908
17	Pantanal_Sul	Natural	-751.340.215.545.833	785.836.823.130.498	Dry	Night	0.425600051879883	271.876.037.597.656	121.800.003.051.758	811.999.988.555.908
17	Pantanal_Sul	Natural	-751.435.601.731.492	785.841.462.356.503	Dry	Night	0.636818647384644	376.820.709.228.516	0	167.398.090.362.549
17	Pantanal_Sul	Natural	-751.659.960.917.327	78.580.023.094.278	Dry	Day	0.62848687171936	154.133.026.123.047	0	828.329.544.067.383
17	Pantanal_Sul	Natural	-751.684.704.944.153	785.818.268.371.251	Dry	Day	0.61822235584259	314.119.140.625	315.140.743.255.615	136.176.538.467.407
17	Pantanal_Sul	Natural	-751.635.175.023.672	78.582.480.148.125	Dry	Night	0.739431858062744	358.948.547.363.281	154.600.191.116.333	247.793.083.190.918
17	Pantanal_Sul	Natural	-751.596.205.444.907	785.828.380.732.428	Dry	Night	0.550368309020996	385.272.399.902.344	641.942.358.016.968	609.000.015.258.789
17	Pantanal_Sul	Natural	-751.561.566.526.129	785.833.059.927.927	Dry	Night	0.57850706577301	428.719.482.421.875	453.921.794.891.357	86.125.602.722.168
17	Pantanal_Sul	Natural	-751.490.934.374.636	785.860.248.969.298	Dry	Day	0.461118310689926	512.819.152.832.031	0	209.916.137.695.312
17	Pantanal_Sul	Natural	-751.730.729.188.849	785.820.529.174.527	Dry	Day	0.62698894739151	35.548.193.359.375	0	561.470.260.620.117
17	Pantanal_Sul	Natural	-751.526.303.617.145	785.823.260.479.479	Dry	Day	0.6885786652565	331.288.299.560.547	0	449.359.664.916.992
17	Pantanal_Sul	Natural	-751.544.371.802.344	785.840.580.171.847	Dry	Night	0.608455955982208	479.595.825.195.312	0	526.627.540.588.379
17	Pantanal_Sul	Natural	-751.619.775.400.751	785.825.135.902.661	Dry	Night	0.755671858787537	357.579.772.949.219	191.509.819.030.762	123.480.081.558.228
17	Pantanal_Sul	Natural	-751.593.978.709.097	785.832.437.775.268	Dry	Night	0.654806196689606	425.278.930.664.062	0	315.793.895.721.436
17	Pantanal_Sul	Natural	-751.817.699.576.736	785.863.236.409.474	Dry	Day	0.510218739509583	780.494.750.976.562	0	400.486.633.300.781
17	Pantanal_Sul	Natural	-751.361.220.611.874	785.842.539.892.787	Dry	Day	0.600484192371368	31.064.306.640.625	453.921.794.891.357	641.942.358.016.968
17	Pantanal_Sul	Natural	-751.600.020.982.571	785.829.987.318.197	Dry	Night	0.64072048664093	401.919.494.628.906	0	187.156.753.540.039
17	Pantanal_Sul	Natural	-751.601.258.008.872	785.824.966.966.108	Dry	Night	0.117662347853184	352.086.517.333.984	288.517.208.099.365	0
17	Pantanal_Sul	Natural	-751.620.480.043.581	785.824.465.181.662	Dry	Night	0.755928814411163	351.635.620.117.188	245.285.835.266.113	114.834.136.962.891
17	Pantanal_Sul	Natural	-751.281.361.941.506	785.865.045.292.987	Dry	Day	0.456960797309875	398.625.030.517.578	0	226.642.929.077.148
17	Pantanal_Sul	Natural	-751.311.727.131.187	785.847.028.461.913	Dry	Day	0.58609014749527	29.073.681.640.625	202.999.997.138.977	44.844.165.802.002
17	Pantanal_Sul	Natural	-751.751.281.747.036	785.858.670.122.116	Dry	Day	0.550375282764435	715.349.670.410.156	0	321.740.600.585.938
17	Pantanal_Sul	Natural	-751.621.383.313.947	785.824.559.651.099	Dry	Night	0.734895408153534	352.086.517.333.984	237.605.400.085.449	129.983.425.140.381
17	Pantanal_Sul	Natural	-751.621.052.103.619	7.858.249.417.875	Dry	Night	0.750332057476044	355.597.839.355.469	209.001.293.182.373	121.800.003.051.758
17	Pantanal_Sul	Natural	-751.622.947.825.932	785.825.403.722.928	Dry	Night	0.772796988487244	360.003.204.345.703	16.366.382.598.877	147.786.226.272.583
17	Pantanal_Sul	Natural	-751.380.464.952.437	785.861.179.931.215	Dry	Day	0.574226021766663	433.840.972.900.391	0	193.543.228.149.414
17	Pantanal_Sul	Natural	-751.578.009.019.508	785.817.063.081.702	Dry	Day	0.61163055896759	270.173.095.703.125	129.983.425.140.381	292.770.767.211.914
17	Pantanal_Sul	Natural	-751.749.215.253.031	785.837.701.405.067	Dry	Day	0.630438625812531	517.379.272.460.938	0	183.824.325.561.523
17	Pantanal_Sul	Natural	-751.617.181.100.305	785.824.437.909.555	Dry	Night	0.723638892173767	350.767.303.466.797	263.899.993.896.484	811.999.988.555.908
17	Pantanal_Sul	Natural	-751.621.386.312.006	78.582.540.079.359	Dry	Night	0.78701114654541	360.003.204.345.703	16.366.382.598.877	147.786.226.272.583
17	Pantanal_Sul	Natural	-751.808.407.288.728	785.828.457.956.127	Dry	Day	0.566075384616852	466.820.556.640.625	0	169.319.519.042.969
17	Pantanal_Sul	Natural	-75.155.483.680.948	785.837.864.433.288	Dry	Night	0.618184328079224	477.205.474.853.516	0	36.143.123.626.709
17	Pantanal_Sul	Natural	-75.161.781.688.079	785.825.497.468.362	Dry	Night	0.7533118724823	361.117.553.710.938	16.366.382.598.877	118.368.320.465.088
17	Pantanal_Sul	Natural	-751.624.442.818.156	785.824.535.416.355	Dry	Night	0.708297312259674	352.548.522.949.219	231.455.612.182.617	143.542.680.740.356
17	Pantanal_Sul	Natural	-751.561.093.201.928	785.863.156.123.169	Dry	Day	0.567159712314606	587.263.244.628.906	0	261.484.161.376.953
17	Pantanal_Sul	Natural	-751.745.617.306.032	785.814.834.657.565	Dry	Day	0.662925660610199	318.658.264.160.156	0	290.651.760.101.318
17	Pantanal_Sul	Natural	-751.721.474.007.168	785.834.602.615.826	Dry	Day	0.619185447692871	479.118.713.378.906	0	146.188.186.645.508
17	Pantanal_Sul	Natural	-751.625.053.757.627	785.824.942.791.056	Dry	Night	0.748502969741821	356.500.610.351.562	192.582.702.636.719	162.399.997.711.182
17	Pantanal_Sul	Natural	-751.623.112.353.938	785.825.471.568.399	Dry	Night	0.772796988487244	361.983.795.166.016	146.385.383.605.957	154.600.191.116.333
17	Pantanal_Sul	Natural	-751.620.740.459.639	785.824.705.354.968	Dry	Night	0.760661602020264	353.616.455.078.125	226.960.906.982.422	121.800.003.051.758
17	Pantanal_Sul	Natural	-751.345.297.003.444	785.858.055.935.379	Dry	Day	0.584069550037384	386.452.514.648.438	0	156.520.767.211.914
17	Pantanal_Sul	Natural	-751.355.604.707.341	785.843.548.181.361	Dry	Day	0.65441370010376	311.391.662.597.656	453.921.794.891.357	162.399.997.711.182
17	Pantanal_Sul	Natural	-751.611.577.941.486	785.859.411.445.283	Dry	Night	0.564289748668671	611.434.509.277.344	0	249.656.982.421.875
17	Pantanal_Sul	Natural	-75.161.369.932.862	785.825.689.455.284	Dry	Night	0.733293056488037	362.285.339.355.469	154.600.191.116.333	101.499.996.185.303
17	Pantanal_Sul	Natural	-75.161.875.704.872	785.824.825.142.917	Dry	Night	0.737454414367676	355.162.994.384.766	2.186.376.953.125	101.499.996.185.303
17	Pantanal_Sul	Natural	-751.519.433.475.992	785.863.703.285.014	Dry	Night	0.495720028877258	556.234.802.246.094	0	251.801.834.106.445
17	Pantanal_Sul	Natural	-751.305.083.678.827	785.850.776.361.247	Dry	Day	0.599024653434753	308.192.504.882.812	0	811.999.969.482.422
17	Pantanal_Sul	Natural	-751.446.622.075.367	785.855.321.790.751	Dry	Day	0.680360198020935	448.207.275.390.625	0	151.870.590.209.961
17	Pantanal_Sul	Natural	-751.625.355.352.426	785.825.117.109.326	Dry	Night	0.748502969741821	3.584.775.390.625	173.443.279.266.357	16.366.382.598.877
17	Pantanal_Sul	Natural	-751.623.303.790.969	785.825.184.223.604	Dry	Night	0.768182575702667	358.023.162.841.797	181.568.717.956.543	143.542.680.740.356
17	Pantanal_Sul	Natural	-751.620.383.293.014	78.582.511.254.128	Dry	Night	0.755671858787537	357.579.772.949.219	191.509.819.030.762	123.480.081.558.228
17	Pantanal_Sul	Natural	-751.759.481.418.765	785.849.518.591.919	Dry	Day	0.523599982261658	631.303.894.042.969	0	266.672.790.527.344
17	Pantanal_Sul	Natural	-751.653.782.759.186	785.821.992.938.326	Dry	Day	0.768422603607178	337.035.034.179.688	267.004.814.147.949	143.542.680.740.356
17	Pantanal_Sul	Natural	-751.602.917.432.865	785.846.175.784.253	Dry	Day	0.565451562404633	549.556.640.625	0	131.214.019.775.391
17	Pantanal_Sul	Natural	-751.621.481.280.732	785.824.608.729.893	Dry	Night	0.734895408153534	354.064.819.335.938	2.186.376.953.125	14.210.000.038.147
17	Pantanal_Sul	Natural	-751.621.913.069.526	785.824.895.220.732	Dry	Night	0.73057097196579	356.043.701.171.875	199.931.812.286.377	14.210.000.038.147
17	Pantanal_Sul	Natural	-751.777.336.183.247	785.859.513.568.292	Dry	Day	0.584953963756561	732.458.740.234.375	0	345.940.826.416.016
17	Pantanal_Sul	Natural	-751.567.901.533.253	785.819.371.644.868	Dry	Day	0.657741367816925	293.333.251.953.125	202.999.997.138.977	244.444.370.269.775
17	Pantanal_Sul	Natural	-751.471.820.240.878	78.583.963.849.865	Dry	Night	0.599963068962097	406.689.605.712.891	0	123.480.081.558.228
17	Pantanal_Sul	Natural	-751.629.992.582.776	78.582.518.274.926	Dry	Night	0.716200053691864	359.905.883.789.062	158.548.069.000.244	22.422.082.901.001
17	Pantanal_Sul	Natural	-75.161.974.241.973	785.824.203.386.251	Dry	Night	0.739509880542755	349.655.334.472.656	263.899.993.896.484	101.499.996.185.303
17	Pantanal_Sul	Natural	-751.395.853.141.103	785.864.302.958.077	Dry	Day	0.653284251689911	465.113.708.496.094	0	226.269.882.202.148
17	Pantanal_Sul	Natural	-751.310.608.658.529	785.845.686.163.262	Dry	Day	0.625564992427826	280.947.906.494.141	202.999.997.138.977	305.175.914.764.404
17	Pantanal_Sul	Natural	-751.364.193.388.573	78.586.312.454.688	Dry	Day	0.621093809604645	434.993.530.273.438	0	208.734.939.575.195
17	Pantanal_Sul	Natural	-751.615.392.569.119	785.825.806.808.013	Dry	Night	0.732399165630341	362.688.903.808.594	147.786.226.272.583	114.834.136.962.891
17	Pantanal_Sul	Natural	-751.629.449.550.371	785.823.817.297.366	Dry	Night	0.779337108135223	348.102.081.298.828	263.899.993.896.484	143.542.680.740.356
17	Pantanal_Sul	Natural	-751.623.767.930.225	785.824.728.823.487	Dry	Night	0.708297312259674	354.524.261.474.609	211.938.228.607.178	158.548.069.000.244
17	Pantanal_Sul	Natural	-751.512.358.922.313	785.846.557.454.321	Dry	Day	0.642803907394409	466.688.140.869.141	202.999.997.138.977	908.977.661.132.812
17	Pantanal_Sul	Natural	-751.711.681.109.549	785.817.860.720.078	Dry	Day	0.670163035392761	323.433.227.539.062	574.170.684.814.453	244.444.370.269.775
17	Pantanal_Sul	Natural	-751.527.346.781.543	785.843.076.032.213	Dry	Night	0.612396001815796	468.793.762.207.031	0	663.720.016.479.492
17	Pantanal_Sul	Natural	-7.515.639.564.566	78.583.366.321.277	Dry	Night	0.598282337188721	43.489.404.296.875	0	143.542.680.740.356
17	Pantanal_Sul	Natural	-751.620.659.190.681	785.826.338.488.181	Dry	Night	0.713121175765991	369.482.299.804.688	811.999.988.555.908	181.568.717.956.543
17	Pantanal_Sul	Natural	-751.398.952.453.462	785.858.635.708.376	Dry	Night	0.500805974006653	430.532.318.115.234	0	171.339.691.162.109
17	Pantanal_Sul	Natural	-751.315.938.635.823	785.859.135.453.722	Dry	Day	0.63377320766449	373.486.907.958.984	0	166.657.928.466.797
17	Pantanal_Sul	Natural	-751.357.506.903.779	785.843.309.109.629	Dry	Day	0.648323595523834	312.303.466.796.875	405.999.994.277.954	14.210.000.038.147
17	Pantanal_Sul	Natural	-751.559.118.174.268	785.834.549.768.009	Dry	Night	0.588403642177582	444.866.516.113.281	0	187.156.753.540.039
17	Pantanal_Sul	Natural	-751.572.496.761.887	785.833.758.797.505	Dry	Night	0.616525411605835	437.374.328.613.281	0	215.791.969.299.316
17	Pantanal_Sul	Natural	-7.515.783.836.268	785.839.811.463.299	Dry	Night	0.615098416805267	496.520.751.953.125	0	646.101.531.982.422
17	Pantanal_Sul	Natural	-75.127.369.817.965	785.851.279.520.657	Dry	Day	0.633026123046875	28.731.494.140.625	0	893.199.996.948.242
17	Pantanal_Sul	Natural	-751.798.532.046.225	785.811.644.216.289	Dry	Day	0.463838994503021	334.254.150.390.625	287.085.342.407.227	247.793.083.190.918
17	Pantanal_Sul	Natural	-751.796.264.920.465	785.829.058.501.944	Dry	Day	0.51188850402832	463.382.781.982.422	0	164.542.739.868.164
17	Pantanal_Sul	Natural	-751.620.364.960.346	785.826.001.314.042	Dry	Night	0.722027719020844	365.512.756.347.656	118.368.320.465.088	158.548.069.000.244
17	Pantanal_Sul	Natural	-751.561.922.422.176	785.841.034.964.836	Dry	Night	0.594836711883545	496.333.953.857.422	0	647.694.091.796.875
17	Pantanal_Sul	Natural	-751.618.401.861.479	785.825.929.892.936	Dry	Night	0.727560222148895	365.089.721.679.688	123.480.081.558.228	143.542.680.740.356
17	Pantanal_Sul	Natural	-751.263.942.017.841	785.852.746.746.783	Dry	Day	0.613663375377655	290.013.061.523.438	0	103.529.998.779.297
17	Pantanal_Sul	Natural	-751.366.107.008.798	785.843.524.140.138	Dry	Day	0.63544225692749	320.489.349.365.234	0	181.568.717.956.543
17	Pantanal_Sul	Natural	-751.621.147.790.557	785.824.561.255.607	Dry	Night	0.734895408153534	351.635.620.117.188	245.285.835.266.113	114.834.136.962.891
17	Pantanal_Sul	Natural	-751.628.415.236.884	785.824.872.405.845	Dry	Night	0.714600503444672	357.447.204.589.844	183.824.310.302.734	200.959.739.685.059
17	Pantanal_Sul	Natural	-751.622.116.993.924	785.824.752.507.076	Dry	Night	0.73057097196579	354.064.819.335.938	2.186.376.953.125	14.210.000.038.147
17	Pantanal_Sul	Natural	-75.132.554.234.087	785.843.625.161.426	Dry	Day	0.493597865104675	284.330.474.853.516	202.999.997.138.977	121.800.003.051.758
17	Pantanal_Sul	Natural	-751.318.147.581.567	785.845.037.874.182	Dry	Day	0.613894581794739	284.468.109.130.859	0	263.899.993.896.484
17	Pantanal_Sul	Natural	-751.733.071.799.006	785.819.878.947.265	Dry	Day	0.624466180801392	352.495.910.644.531	0	545.462.188.720.703
17	Pantanal_Sul	Natural	-751.636.064.500.043	785.824.007.396.271	Dry	Night	0.72579562664032	351.635.620.117.188	226.960.906.982.422	191.509.819.030.762
17	Pantanal_Sul	Natural	-75.162.387.094.773	78.582.285.924.739	Dry	Night	0.372765064239502	336.765.930.175.781	381.402.359.008.789	287.085.342.407.227
17	Pantanal_Sul	Natural	-751.865.619.900.577	785.854.543.492.841	Dry	Night	0.622707784175873	719.920.532.226.562	0	341.860.687.255.859
17	Pantanal_Sul	Natural	-751.286.414.756.593	785.851.569.407.018	Dry	Day	0.668581247329712	299.244.323.730.469	0	911.693.801.879.883
17	Pantanal_Sul	Natural	-751.832.491.830.775	785.809.868.409.378	Dry	Day	0.416581630706787	350.773.193.359.375	405.999.994.277.954	0
17	Pantanal_Sul	Natural	-751.709.203.871.345	785.818.486.990.887	Dry	Day	0.661379635334015	327.610.809.326.172	118.368.320.465.088	276.109.848.022.461
17	Pantanal_Sul	Natural	-751.625.140.696.368	785.823.933.707.614	Dry	Night	0.718766272068024	346.625.091.552.734	290.651.760.101.318	10.931.884.765.625
17	Pantanal_Sul	Natural	-751.616.719.955.083	785.825.734.451.938	Dry	Night	0.733106434345245	362.688.903.808.594	147.786.226.272.583	114.834.136.962.891
17	Pantanal_Sul	Natural	-751.330.746.872.867	785.861.612.342.092	Dry	Night	0.666032254695892	401.062.438.964.844	0	192.122.100.830.078
17	Pantanal_Sul	Natural	-751.225.922.738.072	78.585.483.265.666	Dry	Day	0.667046129703522	282.235.717.773.438	202.999.997.138.977	125.170.532.226.562
17	Pantanal_Sul	Natural	-751.392.018.531.125	785.846.338.066.779	Dry	Day	0.615322649478912	356.824.127.197.266	0	54.659.423.828.125
17	Pantanal_Sul	Natural	-751.672.522.415.805	785.824.587.746.627	Dry	Night	0.649008989334106	366.846.343.994.141	0	460.232.849.121.094
17	Pantanal_Sul	Natural	-751.619.576.054.179	785.825.711.603.085	Dry	Night	0.757498562335968	363.528.747.558.594	136.176.538.467.407	146.385.383.605.957
17	Pantanal_Sul	Natural	-751.623.636.064.134	785.824.535.259.417	Dry	Night	0.708297312259674	352.548.522.949.219	231.455.612.182.617	143.542.680.740.356
17	Pantanal_Sul	Natural	-751.233.880.874.265	785.845.275.946.147	Dry	Day	0.573076903820038	218.458.557.128.906	405.999.994.277.954	301.781.196.594.238
17	Pantanal_Sul	Natural	-751.319.837.849.998	785.844.724.497.444	Dry	Day	0.62277764081955	285.133.728.027.344	0	243.600.006.103.516
17	Pantanal_Sul	Natural	-751.403.041.094.974	785.841.076.997.712	Dry	Day	0.505752563476562	344.795.379.638.672	609.000.015.258.789	609.000.015.258.789
17	Pantanal_Sul	Natural	-751.595.598.226.063	785.829.241.859.345	Dry	Night	0.630702495574951	393.317.413.330.078	202.999.997.138.977	101.499.996.185.303
17	Pantanal_Sul	Natural	-751.614.997.879.801	785.825.306.382.015	Dry	Night	0.733148753643036	358.305.053.710.938	192.582.702.636.719	731.926.918.029.785
17	Pantanal_Sul	Natural	-751.450.037.979.582	785.853.325.651.161	Dry	Night	0.607208371162415	440.472.564.697.266	0	132.573.150.634.766
17	Pantanal_Sul	Natural	-751.235.992.037.583	785.844.648.795.424	Dry	Day	0.645320355892181	216.411.712.646.484	0	237.605.400.085.449
17	Pantanal_Sul	Natural	-751.610.621.484.192	785.826.602.462.231	Dry	Day	0.746798634529114	369.493.469.238.281	10.931.884.765.625	101.499.996.185.303
17	Pantanal_Sul	Natural	-751.618.083.621.856	785.825.857.441.649	Dry	Night	0.727560222148895	365.089.721.679.688	123.480.081.558.228	143.542.680.740.356
17	Pantanal_Sul	Natural	-751.615.427.284.305	785.825.542.012.273	Dry	Night	0.735498487949371	360.700.775.146.484	167.398.090.362.549	101.499.996.185.303
17	Pantanal_Sul	Natural	-751.623.267.129.444	785.825.209.346.459	Dry	Night	0.768182575702667	360.003.204.345.703	16.366.382.598.877	147.786.226.272.583
17	Pantanal_Sul	Natural	-751.288.848.926.278	785.850.105.686.375	Dry	Day	0.558416604995728	291.670.806.884.766	0	768.456.192.016.602
17	Pantanal_Sul	Natural	-751.260.410.192.732	785.852.961.865.345	Dry	Day	0.651318430900574	290.084.075.927.734	0	105.559.997.558.594
17	Pantanal_Sul	Natural	-751.414.739.311.476	785.842.950.977.049	Dry	Day	0.638369679450989	362.637.786.865.234	0	246.960.163.116.455
17	Pantanal_Sul	Natural	-75.183.415.415.275	785.833.096.640.058	Dry	Night	0.526964664459229	517.431.030.273.438	0	219.108.383.178.711
17	Pantanal_Sul	Natural	-751.616.591.172.958	785.824.677.092.225	Dry	Night	0.695110678672791	352.753.021.240.234	245.285.835.266.113	811.999.988.555.908
17	Pantanal_Sul	Natural	-75.161.544.937.952	785.825.495.507.353	Dry	Night	0.735498487949371	360.700.775.146.484	167.398.090.362.549	101.499.996.185.303
17	Pantanal_Sul	Natural	-751.310.709.185.574	785.848.471.234.006	Dry	Day	0.576825976371765	297.697.967.529.297	0	589.049.911.499.023
17	Pantanal_Sul	Natural	-751.828.377.996.566	785.808.787.319.191	Dry	Day	0.5302774310112	340.071.960.449.219	128.388.471.603.394	0
17	Pantanal_Sul	Natural	-751.582.790.006.401	785.832.196.296.735	Dry	Day	0.614614188671112	422.166.809.082.031	0	2.186.376.953.125
17	Pantanal_Sul	Natural	-751.616.933.002.347	785.825.999.821.009	Dry	Night	0.72503125667572	364.677.520.751.953	128.388.471.603.394	128.388.471.603.394
17	Pantanal_Sul	Natural	-751.614.240.502.259	78.582.643.648.365	Dry	Night	0.743698298931122	370.251.068.115.234	86.125.602.722.168	136.176.538.467.407
17	Pantanal_Sul	Natural	-751.260.404.704.586	785.853.396.045.577	Dry	Day	0.628783941268921	293.052.124.023.438	0	109.620.002.746.582
17	Pantanal_Sul	Natural	-751.705.354.324.139	785.820.982.446.219	Dry	Day	0.624939680099487	348.687.591.552.734	0	475.644.187.927.246
17	Pantanal_Sul	Natural	-751.611.469.054.317	78.582.544.687.324	Dry	Night	0.708814024925232	359.900.177.001.953	181.568.717.956.543	731.926.918.029.785
17	Pantanal_Sul	Natural	-751.616.376.278.116	78.582.554.572.265	Dry	Night	0.733106434345245	360.700.775.146.484	167.398.090.362.549	101.499.996.185.303
17	Pantanal_Sul	Natural	-751.614.810.581.571	785.826.215.525.789	Dry	Night	0.734721839427948	366.267.364.501.953	118.368.320.465.088	118.368.320.465.088
17	Pantanal_Sul	Natural	-751.681.148.969.261	785.847.954.949.621	Dry	Day	0.517736077308655	594.789.978.027.344	0	196.784.393.310.547
17	Pantanal_Sul	Natural	-751.287.951.044.911	78.584.589.699.257	Dry	Day	0.722278892993927	263.899.993.896.484	118.368.320.465.088	359.716.911.315.918
17	Pantanal_Sul	Natural	-751.420.137.263.313	785.843.407.148.526	Dry	Day	0.651500165462494	367.917.541.503.906	0	295.572.452.545.166
17	Pantanal_Sul	Natural	-751.613.286.932.464	78.582.599.978.654	Dry	Night	0.746810495853424	364.276.123.046.875	136.176.538.467.407	10.931.884.765.625
17	Pantanal_Sul	Natural	-751.621.182.905.347	785.825.402.179.296	Dry	Night	0.78701114654541	359.562.225.341.797	173.443.279.266.357	128.388.471.603.394
17	Pantanal_Sul	Natural	-751.599.142.325.891	785.826.866.079.876	Dry	Night	0.563238680362701	371.800.476.074.219	129.983.425.140.381	405.999.994.277.954
17	Pantanal_Sul	Natural	-75.123.717.038.123	785.848.274.454.361	Dry	Day	0.598910510540009	239.823.684.692.383	0	59.427.360.534.668
17	Pantanal_Sul	Natural	-751.343.289.357.776	785.844.100.115.842	Dry	Day	0.46118089556694	303.306.732.177.734	574.170.684.814.453	192.582.702.636.719
17	Pantanal_Sul	Natural	-75.166.363.038.387	785.834.553.484.296	Dry	Night	0.587316572666168	460.420.837.402.344	0	964.410.247.802.734
17	Pantanal_Sul	Natural	-75.161.507.210.208	785.824.894.339.774	Dry	Night	0.693292856216431	354.326.599.121.094	231.455.612.182.617	609.000.015.258.789
17	Pantanal_Sul	Natural	-751.556.584.178.392	785.840.650.746.634	Dry	Night	0.607828855514526	491.918.060.302.734	0	609.000.015.258.789
17	Pantanal_Sul	Natural	-751.414.139.166.021	785.832.453.043.182	Dry	Day	0.54421865940094	336.153.533.935.547	0	404.474.639.892.578
17	Pantanal_Sul	Natural	-751.794.959.017.462	785.811.041.078.132	Dry	Day	0.575012445449829	327.233.215.332.031	405.999.994.277.954	174.627.208.709.717
17	Pantanal_Sul	Natural	-751.774.687.564.622	785.813.396.314.662	Dry	Day	0.664191246032715	327.277.313.232.422	0	317.096.138.000.488
17	Pantanal_Sul	Natural	-751.736.341.651.865	785.830.471.869.805	Dry	Night	0.655346632003784	445.810.363.769.531	0	132.059.265.136.719
17	Pantanal_Sul	Natural	-751.724.298.093.284	785.831.170.097.776	Dry	Night	0.613869905471802	448.096.923.828.125	0	129.983.428.955.078
17	Pantanal_Sul	Natural	-751.695.419.202.837	785.840.389.012.888	Dry	Night	0.580559134483337	524.015.319.824.219	0	159.338.836.669.922
17	Pantanal_Sul	Natural	-751.814.271.432.912	785.811.066.637.995	Dry	Day	0.476971805095673	343.094.024.658.203	202.999.997.138.977	114.834.136.962.891
17	Pantanal_Sul	Natural	-751.685.403.549.614	785.821.488.077.017	Dry	Day	0.692623794078827	343.400.177.001.953	405.999.994.277.954	337.859.344.482.422
17	Pantanal_Sul	Natural	-751.635.190.914.216	785.828.645.398.661	Dry	Day	0.683242082595825	394.395.080.566.406	0	411.043.663.024.902
17	Pantanal_Sul	Natural	-751.607.566.742.711	785.827.612.542.669	Dry	Night	0.578458309173584	379.126.617.431.641	287.085.342.407.227	136.176.538.467.407
17	Pantanal_Sul	Natural	-751.626.972.390.488	785.826.701.363.459	Dry	Night	0.722549080848694	374.759.124.755.859	202.999.997.138.977	25.435.827.255.249
17	Pantanal_Sul	Natural	-751.275.339.045.834	785.854.305.087.191	Dry	Day	0.612155973911285	310.171.783.447.266	0	119.769.996.643.066
17	Pantanal_Sul	Natural	-751.361.926.700.078	78.584.321.343.475	Dry	Day	0.639650225639343	315.068.817.138.672	0	128.388.471.603.394
17	Pantanal_Sul	Natural	-751.621.090.982.205	785.824.872.556.326	Dry	Night	0.73057097196579	355.597.839.355.469	209.001.293.182.373	121.800.003.051.758
17	Pantanal_Sul	Natural	-751.883.587.403.072	785.853.557.301.461	Dry	Night	0.576377511024475	719.342.163.085.938	0	321.189.361.572.266
17	Pantanal_Sul	Natural	-751.658.048.081.883	785.850.310.190.475	Dry	Night	0.486097425222397	611.919.555.664.062	0	197.536.834.716.797
17	Pantanal_Sul	Natural	-751.235.561.930.969	785.854.425.584.487	Dry	Day	0.586948752403259	283.808.227.539.062	0	120.199.317.932.129
17	Pantanal_Sul	Natural	-75.170.098.308.483	78.582.127.565.726	Dry	Day	0.649025499820709	348.622.589.111.328	202.999.997.138.977	459.336.547.851.562
17	Pantanal_Sul	Natural	-751.525.827.872.321	785.838.272.321.372	Dry	Day	0.596291720867157	455.050.659.179.688	0	229.668.273.925.781
17	Pantanal_Sul	Natural	-751.661.333.469.995	785.809.743.483.729	Dry	Night	0.566079795360565	227.686.019.897.461	290.651.760.101.318	209.001.293.182.373
17	Pantanal_Sul	Natural	-751.625.323.614.901	785.824.896.859.423	Dry	Night	0.725341141223907	356.500.610.351.562	192.582.702.636.719	162.399.997.711.182
17	Pantanal_Sul	Natural	-751.379.467.414.903	785.871.386.857.522	Dry	Night	0.551107466220856	506.935.333.251.953	0	293.115.417.480.469
17	Pantanal_Sul	Natural	-751.444.012.136.721	785.843.072.690.496	Dry	Day	0.687849819660187	389.892.150.878.906	0	346.886.558.532.715
17	Pantanal_Sul	Natural	-751.649.874.101.171	785.822.254.731.185	Dry	Day	0.701435744762421	338.304.229.736.328	282.016.620.635.986	146.385.383.605.957
17	Pantanal_Sul	Natural	-751.648.755.183.336	78.582.215.946.981	Dry	Night	0.715118169784546	337.664.123.535.156	299.725.914.001.465	136.176.538.467.407
17	Pantanal_Sul	Natural	-751.639.457.202.023	785.824.298.588.762	Dry	Night	0.706755816936493	354.134.643.554.688	204.012.470.245.361	219.578.075.408.936
17	Pantanal_Sul	Natural	-751.807.432.534.639	78.583.405.203.385	Dry	Night	0.485079348087311	511.769.409.179.688	0	208.181.427.001.953
17	Pantanal_Sul	Natural	-751.740.486.621.977	785.853.433.236.209	Dry	Day	0.469083100557327	663.263.488.769.531	0	277.219.512.939.453
17	Pantanal_Sul	Natural	-751.351.650.203.884	78.586.173.116.015	Dry	Day	0.685941755771637	416.313.354.492.188	0	193.372.817.993.164
17	Pantanal_Sul	Natural	-751.661.278.633.551	78.580.361.714.934	Dry	Day	0.643517792224884	17.836.296.081.543	0	580.594.177.246.094
17	Pantanal_Sul	Natural	-751.641.870.844.309	785.823.578.914.706	Dry	Night	0.755849361419678	347.462.249.755.859	270.835.781.097.412	187.156.753.540.039
17	Pantanal_Sul	Natural	-751.636.109.498.547	785.823.505.105.121	Dry	Night	0.761517226696014	34.576.806.640.625	287.085.361.480.713	143.542.680.740.356
17	Pantanal_Sul	Natural	-751.594.306.383.495	785.852.876.675.792	Dry	Night	0.454125285148621	566.006.103.515.625	0	183.420.364.379.883
17	Pantanal_Sul	Natural	-751.714.823.130.297	785.835.322.893.507	Dry	Day	0.638435006141663	482.563.934.326.172	0	143.542.678.833.008
17	Pantanal_Sul	Natural	-751.670.783.234.146	785.821.861.288.674	Dry	Day	0.684050261974335	341.529.022.216.797	101.499.996.185.303	259.966.850.280.762
17	Pantanal_Sul	Natural	-751.691.839.159.938	785.837.028.392.432	Dry	Day	0.532939910888672	491.788.177.490.234	0	133.872.299.194.336
17	Pantanal_Sul	Natural	-751.564.960.374.025	785.833.131.779.106	Dry	Night	0.582872450351715	430.938.934.326.172	0	129.983.425.140.381
17	Pantanal_Sul	Natural	-751.585.672.402.841	785.830.996.321.857	Dry	Night	0.623675942420959	410.250.885.009.766	0	158.548.069.000.244
17	Pantanal_Sul	Natural	-751.682.211.764.046	785.848.773.045.488	Dry	Night	0.518884778022766	602.691.223.144.531	0	202.400.268.554.688
17	Pantanal_Sul	Natural	-751.418.060.081.674	7.858.540.962.945	Dry	Day	0.61243736743927	417.928.649.902.344	0	134.975.921.630.859
17	Pantanal_Sul	Natural	-751.359.558.006.029	785.843.430.810.781	Dry	Day	0.657746255397797	314.125.701.904.297	202.999.997.138.977	143.542.680.740.356
17	Pantanal_Sul	Natural	-751.565.750.791.353	785.832.965.850.651	Dry	Night	0.58528870344162	428.911.651.611.328	202.999.997.138.977	118.368.320.465.088
17	Pantanal_Sul	Natural	-751.584.404.095.192	785.831.186.987.283	Dry	Night	0.640766024589539	412.065.002.441.406	0	158.548.069.000.244
17	Pantanal_Sul	Natural	-751.622.006.162.762	785.836.304.552.617	Dry	Night	0.575980126857758	467.561.492.919.922	0	76.415.412.902.832
17	Pantanal_Sul	Natural	-751.566.052.751.053	785.871.275.040.468	Dry	Day	0.550349950790405	639.176.025.390.625	0	337.859.344.482.422
17	Pantanal_Sul	Natural	-751.838.497.150.807	785.820.844.093.946	Dry	Day	0.653630554676056	424.973.602.294.922	0	10.168.253.326.416
17	Pantanal_Sul	Natural	-751.646.566.822.817	785.844.855.264.351	Dry	Day	0.597904801368713	555.797.546.386.719	0	149.394.760.131.836
17	Pantanal_Sul	Natural	-751.605.104.518.752	785.831.671.191.559	Dry	Night	0.568891942501068	418.874.145.507.812	0	344.502.410.888.672
17	Pantanal_Sul	Natural	-751.587.032.520.655	785.832.629.809.286	Dry	Night	0.592544198036194	426.614.044.189.453	0	272.353.076.934.814
17	Pantanal_Sul	Natural	-751.829.572.804.651	785.851.899.250.932	Dry	Night	0.59271115064621	680.268.127.441.406	0	335.791.687.011.719
17	Pantanal_Sul	Natural	-751.321.393.010.221	785.852.219.846.237	Dry	Day	0.571595370769501	330.989.624.023.438	0	984.706.954.956.055
17	Pantanal_Sul	Natural	-751.275.064.782.617	785.846.668.749.404	Dry	Day	0.799475431442261	259.395.568.847.656	10.931.884.765.625	426.300.010.681.152
17	Pantanal_Sul	Natural	-751.321.072.682.428	785.846.142.883.681	Dry	Night	0.589757859706879	294.461.975.097.656	0	385.699.996.948.242
17	Pantanal_Sul	Natural	-751.295.024.349.964	785.850.440.116.126	Dry	Night	0.537073612213135	298.961.883.544.922	0	79.817.985.534.668
17	Pantanal_Sul	Natural	-751.341.269.366.892	785.848.856.671.458	Dry	Night	0.520625829696655	326.129.455.566.406	0	650.867.538.452.148
17	Pantanal_Sul	Natural	-751.241.350.484.775	785.845.852.551.645	Dry	Day	0.532755255699158	227.006.286.621.094	453.921.794.891.357	347.480.010.986.328
17	Pantanal_Sul	Natural	-751.728.536.300.488	78.582.067.300.354	Dry	Day	0.620447874069214	356.153.656.005.859	0	564.398.422.241.211
17	Pantanal_Sul	Natural	-751.780.733.513.727	785.813.540.537.888	Dry	Day	0.632315993309021	333.031.372.070.312	287.085.342.407.227	34.569.652.557.373
17	Pantanal_Sul	Natural	-751.848.067.256.546	785.829.396.348.995	Dry	Night	0.552135050296783	496.205.261.230.469	0	187.464.752.197.266
17	Pantanal_Sul	Natural	-751.875.646.939.639	785.841.381.652.389	Dry	Night	0.552373230457306	610.351.806.640.625	0	269.531.707.763.672
17	Pantanal_Sul	Natural	-75.188.666.882.138	785.853.344.105.228	Dry	Night	0.590558469295502	718.522.521.972.656	0	318.341.278.076.172
17	Pantanal_Sul	Natural	-75.179.942.050.833	785.813.611.063.991	Dry	Day	0.663892447948456	346.298.004.150.391	202.999.997.138.977	400.378.570.556.641
17	Pantanal_Sul	Natural	-75.177.998.896.596	785.814.499.838.992	Dry	Day	0.64042341709137	340.223.388.671.875	0	445.213.775.634.766
17	Pantanal_Sul	Natural	-751.664.007.657.246	78.583.515.465.274	Dry	Day	0.570749461650848	466.829.376.220.703	0	102.006.240.844.727
17	Pantanal_Sul	Natural	-751.601.517.706.918	785.828.332.107.328	Dry	Night	0.607469916343689	38.615.380.859.375	202.999.997.138.977	118.368.320.465.088
17	Pantanal_Sul	Natural	-751.642.839.114.439	785.822.805.773.976	Dry	Night	0.749777615070343	341.631.561.279.297	330.460.052.490.234	143.542.680.740.356
17	Pantanal_Sul	Natural	-751.326.214.427.089	785.844.075.078.783	Dry	Day	0.4029461145401	286.294.769.287.109	0	162.399.997.711.182
17	Pantanal_Sul	Natural	-75.130.113.688.516	785.845.517.767.233	Dry	Day	0.406044811010361	274.237.884.521.484	101.499.996.185.303	307.194.747.924.805
17	Pantanal_Sul	Natural	-75.151.275.278.456	785.838.103.607.741	Dry	Night	0.598608314990997	442.707.580.566.406	0	146.385.383.605.957
17	Pantanal_Sul	Natural	-75.160.268.549.826	785.827.946.533.441	Dry	Night	0.602409183979034	382.141.784.667.969	453.921.794.891.357	103.510.093.688.965
17	Pantanal_Sul	Natural	-751.235.437.919.947	785.853.801.218.544	Dry	Day	0.614438116550446	278.997.619.628.906	202.999.997.138.977	114.132.225.036.621
17	Pantanal_Sul	Natural	-751.279.166.114.259	78.584.479.458.024	Dry	Day	0.665065944194794	251.334.991.455.078	0	244.444.370.269.775
17	Pantanal_Sul	Natural	-751.594.142.631.324	785.843.509.694.168	Dry	Day	0.590272486209869	534.306.640.625	0	104.776.321.411.133
17	Pantanal_Sul	Natural	-751.623.689.793.821	785.825.087.754.538	Dry	Night	0.743615031242371	3.584.775.390.625	173.443.279.266.357	16.366.382.598.877
17	Pantanal_Sul	Natural	-751.637.409.669.152	785.824.482.127.216	Dry	Night	0.713099598884583	355.551.483.154.297	187.156.753.540.039	226.960.906.982.422
17	Pantanal_Sul	Natural	-751.501.762.232.921	785.863.466.370.327	Dry	Night	0.53612869977951	542.146.850.585.938	0	244.587.615.966.797
17	Pantanal_Sul	Natural	-751.339.580.078.059	785.857.526.183.636	Dry	Day	0.627297639846802	379.224.426.269.531	0	152.263.534.545.898
17	Pantanal_Sul	Natural	-751.681.466.945.914	785.807.627.761.491	Dry	Day	0.53920578956604	222.560.592.651.367	290.651.760.101.318	191.509.819.030.762
17	Pantanal_Sul	Natural	-751.733.326.665.094	785.828.888.090.032	Dry	Night	0.615169882774353	432.142.120.361.328	0	120.610.023.498.535
17	Pantanal_Sul	Natural	-751.616.218.175.655	785.824.776.864.446	Dry	Night	0.693292856216431	352.753.021.240.234	245.285.835.266.113	811.999.988.555.908
17	Pantanal_Sul	Natural	-751.647.377.697.851	785.824.605.289.457	Dry	Night	0.759407997131348	360.294.982.910.156	143.542.680.740.356	301.781.196.594.238
17	Pantanal_Sul	Natural	-751.724.845.896.568	785.819.423.961.421	Dry	Day	0.663656413555145	343.646.087.646.484	0	445.213.775.634.766
17	Pantanal_Sul	Natural	-75.121.458.984.737	785.845.202.677.456	Dry	Day	0.624225616455078	202.807.052.612.305	0	402.943.496.704.102
17	Pantanal_Sul	Natural	-751.268.790.397.774	785.849.742.564.685	Dry	Day	0.605707347393036	273.470.458.984.375	0	730.800.018.310.547
17	Pantanal_Sul	Natural	-751.618.913.370.518	78.582.544.929.713	Dry	Night	0.778219044208527	361.117.553.710.938	16.366.382.598.877	118.368.320.465.088
17	Pantanal_Sul	Natural	-751.612.283.915.316	785.825.711.534.241	Dry	Night	0.721768260002136	361.892.700.195.312	16.366.382.598.877	836.990.451.812.744
17	Pantanal_Sul	Natural	-751.880.729.402.411	785.858.171.548.133	Dry	Night	0.574377834796906	758.962.158.203.125	0	354.692.749.023.438
17	Pantanal_Sul	Natural	-751.322.890.434.666	785.846.695.795.953	Dry	Day	0.589550733566284	296.720.458.984.375	0	426.300.010.681.152
17	Pantanal_Sul	Natural	-751.817.203.495.562	785.809.576.874.451	Dry	Day	0.671223342418671	336.276.092.529.297	118.368.320.465.088	202.999.997.138.977
17	Pantanal_Sul	Natural	-751.626.154.827.383	785.825.327.606.623	Dry	Day	0.750611126422882	360.917.785.644.531	147.786.226.272.583	187.156.753.540.039
17	Pantanal_Sul	Natural	-751.637.545.123.022	78.582.367.056.711	Dry	Night	0.733273029327393	347.723.052.978.516	267.004.814.147.949	158.548.069.000.244
17	Pantanal_Sul	Natural	-751.866.826.156.903	785.852.982.955.963	Dry	Night	0.594302892684937	705.441.772.460.938	0	332.275.726.318.359
17	Pantanal_Sul	Natural	-751.287.298.216.054	785.851.208.388.239	Dry	Day	0.620849549770355	297.912.445.068.359	0	891.814.804.077.148
17	Pantanal_Sul	Natural	-751.728.711.617.604	785.814.931.754.297	Dry	Day	0.539933919906616	308.967.071.533.203	287.085.342.407.227	143.542.680.740.356
17	Pantanal_Sul	Natural	-751.642.140.000.126	785.846.251.178.813	Dry	Night	0.57113516330719	569.041.259.765.625	0	156.468.109.130.859
17	Pantanal_Sul	Natural	-751.639.135.184.874	785.823.383.869.153	Dry	Night	0.745854914188385	346.321.807.861.328	282.746.276.855.469	158.548.069.000.244
17	Pantanal_Sul	Natural	-751.647.001.174.742	785.824.005.246.736	Dry	Night	0.754685282707214	354.466.125.488.281	204.012.470.245.361	259.966.850.280.762
17	Pantanal_Sul	Natural	-751.345.506.557.305	785.848.856.079.892	Dry	Day	0.552765727043152	329.448.425.292.969	0	654.655.303.955.078
17	Pantanal_Sul	Natural	-751.832.020.855.802	785.813.517.816.331	Dry	Day	0.647997736930847	370.934.936.523.438	0	284.200.000.762.939
17	Pantanal_Sul	Natural	-751.811.004.832.458	785.816.832.360.006	Dry	Day	0.659940779209137	377.519.958.496.094	0	641.942.367.553.711
17	Pantanal_Sul	Natural	-751.637.204.451.125	785.824.322.980.661	Dry	Night	0.709600389003754	353.593.139.648.438	20.702.018.737.793	209.001.293.182.373
17	Pantanal_Sul	Natural	-751.612.771.364.629	785.825.906.067.642	Dry	Night	0.742440223693848	363.885.650.634.766	146.385.383.605.957	907.843.589.782.715
17	Pantanal_Sul	Natural	-751.868.676.867.259	785.845.753.702.319	Dry	Night	0.605769097805023	644.108.459.472.656	0	295.363.250.732.422
17	Pantanal_Sul	Natural	-751.724.002.372.323	785.816.875.684.233	Dry	Day	0.640453040599823	321.497.131.347.656	405.999.994.277.954	244.444.370.269.775
17	Pantanal_Sul	Natural	-751.729.953.195.501	785.819.784.873.966	Dry	Day	0.633483290672302	350.314.727.783.203	0	51.675.365.447.998
17	Pantanal_Sul	Natural	-751.618.321.721.523	785.834.890.404.245	Dry	Night	0.610089778900146	452.872.039.794.922	0	647.694.091.796.875
17	Pantanal_Sul	Natural	-751.590.924.640.535	78.583.027.540.304	Dry	Night	0.644628167152405	402.866.790.771.484	0	143.542.680.740.356
17	Pantanal_Sul	Natural	-751.600.073.233.189	785.829.243.031.189	Dry	Night	0.654940485954285	393.882.781.982.422	0	129.983.425.140.381
17	Pantanal_Sul	Natural	-751.358.190.148.149	785.852.603.512.484	Dry	Day	0.482730090618134	361.100.433.349.609	0	103.510.093.688.965
17	Pantanal_Sul	Natural	-751.243.407.819.207	785.845.541.199.118	Dry	Day	0.636934041976929	227.369.064.331.055	202.999.997.138.977	325.433.769.226.074
17	Pantanal_Sul	Natural	-751.328.205.991.035	785.845.783.393.994	Dry	Day	0.592184901237488	297.379.425.048.828	0	345.099.983.215.332
17	Pantanal_Sul	Natural	-751.688.767.982.203	785.841.377.241.506	Dry	Night	0.566317200660706	532.030.456.542.969	0	16.042.138.671.875
17	Pantanal_Sul	Natural	-75.159.354.172.798	785.829.554.345.492	Dry	Night	0.617973923683167	397.076.507.568.359	0	114.834.136.962.891
17	Pantanal_Sul	Natural	-751.597.378.050.991	785.828.570.598.328	Dry	Night	0.65587854385376	387.565.216.064.453	405.999.994.277.954	836.990.451.812.744
17	Pantanal_Sul	Natural	-751.328.036.028.985	785.850.224.351.549	Dry	Day	0.53434020280838	323.375.885.009.766	0	791.699.981.689.453
17	Pantanal_Sul	Natural	-751.340.498.192.121	785.845.086.904.405	Dry	Day	0.54590904712677	303.659.759.521.484	0	264.679.622.650.146
17	Pantanal_Sul	Natural	-751.478.498.214.427	785.839.084.248.281	Dry	Day	0.56158310174942	411.133.880.615.234	202.999.997.138.977	836.990.451.812.744
17	Pantanal_Sul	Natural	-751.596.973.689.612	785.829.555.839.322	Dry	Night	0.638146281242371	397.615.814.208.984	0	143.542.680.740.356
17	Pantanal_Sul	Natural	-751.603.455.585.588	78.582.885.593.832	Dry	Night	0.635264158248901	390.478.302.001.953	0	147.786.226.272.583
17	Pantanal_Sul	Natural	-751.546.970.928.562	785.848.959.372.421	Dry	Night	0.623429536819458	507.812.530.517.578	0	128.034.912.109.375
17	Pantanal_Sul	Natural	-75.126.446.669.549	785.844.483.151.396	Dry	Day	0.626150608062744	237.518.676.757.812	0	202.999.992.370.605
17	Pantanal_Sul	Natural	-751.288.280.047.574	785.844.484.916.635	Dry	Day	0.662187039852142	255.626.892.089.844	0	223.299.999.237.061
17	Pantanal_Sul	Natural	-751.664.327.177.654	785.839.523.362.178	Dry	Night	0.547015190124512	508.104.583.740.234	0	129.983.428.955.078
17	Pantanal_Sul	Natural	-751.598.751.215.333	785.828.881.202.166	Dry	Night	0.65019029378891	391.584.838.867.188	202.999.997.138.977	101.499.996.185.303
17	Pantanal_Sul	Natural	-751.691.228.278.891	785.844.641.474.706	Dry	Night	0.595570147037506	563.861.511.230.469	0	182.575.897.216.797
17	Pantanal_Sul	Natural	-751.264.573.181.594	785.845.129.118.468	Dry	Day	0.664396405220032	24.253.190.612.793	0	284.200.000.762.939
17	Pantanal_Sul	Natural	-751.817.738.509.683	785.812.650.731.271	Dry	Day	0.645391464233398	35.479.150.390.625	0	237.605.400.085.449
17	Pantanal_Sul	Natural	-751.503.449.404.018	785.840.408.937.728	Dry	Day	0.667846322059631	437.699.249.267.578	0	301.781.196.594.238
17	Pantanal_Sul	Natural	-751.603.939.286.965	78.582.820.820.434	Dry	Night	0.589222431182861	384.463.989.257.812	202.999.997.138.977	128.388.471.603.394
17	Pantanal_Sul	Natural	-751.603.330.324.129	785.828.498.393.185	Dry	Night	0.61227160692215	388.473.266.601.562	0	143.542.680.740.356
17	Pantanal_Sul	Natural	-751.695.707.409.787	785.839.454.306.469	Dry	Night	0.567983686923981	5.162.509.765.625	0	153.597.366.333.008
17	Pantanal_Sul	Natural	-751.332.934.845.755	785.851.353.229.717	Dry	Day	0.536300003528595	332.950.958.251.953	0	893.199.996.948.242
17	Pantanal_Sul	Natural	-751.734.765.343.186	785.816.397.597.464	Dry	Day	0.730983436107635	324.018.768.310.547	101.499.996.185.303	288.517.208.099.365
17	Pantanal_Sul	Natural	-751.603.814.295.366	785.828.451.003.047	Dry	Night	0.61227160692215	386.468.505.859.375	0	136.176.538.467.407
17	Pantanal_Sul	Natural	-75.163.697.007.163	785.824.105.241.784	Dry	Night	0.72579562664032	351.635.620.117.188	226.960.906.982.422	191.509.819.030.762
17	Pantanal_Sul	Natural	-751.770.600.700.808	785.843.611.206.406	Dry	Night	0.620566844940186	580.285.339.355.469	0	236.266.189.575.195
17	Pantanal_Sul	Natural	-751.317.461.799.463	785.852.290.710.377	Dry	Day	0.559707224369049	32.781.201.171.875	0	979.672.164.916.992
17	Pantanal_Sul	Natural	-751.339.646.965.121	785.836.556.793.295	Dry	Day	0.493061721324921	270.812.957.763.672	121.800.003.051.758	118.368.320.465.088
17	Pantanal_Sul	Natural	-751.802.034.556.264	785.843.494.287.317	Dry	Night	0.41622918844223	593.763.732.910.156	0	261.940.795.898.438
17	Pantanal_Sul	Natural	-751.888.554.440.083	785.847.697.455.509	Dry	Night	0.545382380485535	670.173.706.054.688	0	285.307.098.388.672
17	Pantanal_Sul	Natural	-751.655.745.901.319	785.870.220.958.748	Dry	Night	0.578984022140503	704.468.505.859.375	0	364.954.254.150.391
17	Pantanal_Sul	Natural	-751.276.468.105.774	785.852.456.812.841	Dry	Day	0.654777586460114	298.623.962.402.344	0	101.5
17	Pantanal_Sul	Natural	-751.732.442.035.415	785.815.892.220.513	Dry	Day	0.59939968585968	319.542.907.714.844	101.499.996.185.303	244.444.370.269.775
17	Pantanal_Sul	Natural	-751.736.645.219.745	785.824.081.913.455	Dry	Day	0.625433266162872	390.024.230.957.031	0	895.273.742.675.781
17	Pantanal_Sul	Natural	-75.180.202.847.872	785.843.516.940.754	Dry	Night	0.41622918844223	593.763.732.910.156	0	261.940.795.898.438
17	Pantanal_Sul	Natural	-751.650.597.876.713	785.854.199.311.365	Dry	Night	0.525647044181824	622.932.189.941.406	0	224.082.946.777.344
17	Pantanal_Sul	Natural	-751.267.806.402.552	785.845.707.438.939	Dry	Day	0.77730530500412	247.959.320.068.359	202.999.997.138.977	345.099.983.215.332
17	Pantanal_Sul	Natural	-751.730.665.633.812	7.858.163.000.338	Dry	Day	0.590350568294525	321.644.500.732.422	836.990.451.812.744	259.966.850.280.762
17	Pantanal_Sul	Natural	-751.680.446.391.026	785.850.333.988.683	Dry	Night	0.510752022266388	616.532.104.492.188	0	212.462.554.931.641
17	Pantanal_Sul	Natural	-75.179.595.030.072	785.846.830.310.397	Dry	Night	0.468862473964691	620.615.844.726.562	0	277.486.968.994.141
17	Pantanal_Sul	Natural	-751.869.212.357.112	785.852.286.075.613	Dry	Night	0.598214745521545	701.913.391.113.281	0	325.465.423.583.984
17	Pantanal_Sul	Natural	-75.124.440.492.487	785.844.983.816.552	Dry	Day	0.641221642494202	225.366.577.148.438	0	263.899.993.896.484
17	Pantanal_Sul	Natural	-751.815.562.808.633	785.812.172.613.397	Dry	Day	0.585997879505157	349.372.375.488.281	0	191.509.819.030.762
17	Pantanal_Sul	Natural	-751.714.196.511.055	785.820.984.386.352	Dry	Day	0.641527771949768	352.542.694.091.797	0	518.743.438.720.703
17	Pantanal_Sul	Natural	-751.799.382.291.283	785.845.079.370.357	Dry	Night	0.439338713884354	604.844.604.492.188	0	267.259.338.378.906
17	Pantanal_Sul	Natural	-751.659.599.030.905	785.844.471.403.471	Dry	Night	0.58991801738739	554.223.449.707.031	0	155.980.102.539.062
17	Pantanal_Sul	Natural	-751.530.678.751.788	785.856.526.588.679	Dry	Night	0.446934551000595	526.772.277.832.031	0	189.748.001.098.633
17	Pantanal_Sul	Natural	-75.128.139.036.537	785.850.824.651.646	Dry	Day	0.599247515201569	290.651.763.916.016	0	853.566.131.591.797
17	Pantanal_Sul	Natural	-751.345.981.594.619	785.843.931.413.012	Dry	Day	0.667098462581635	304.161.468.505.859	641.942.358.016.968	181.568.717.956.543
17	Pantanal_Sul	Natural	-751.801.485.562.582	785.851.371.535.894	Dry	Night	0.566323637962341	663.192.016.601.562	0	309.799.560.546.875
17	Pantanal_Sul	Natural	-751.885.980.410.079	785.850.676.046.241	Dry	Night	0.512170970439911	695.449.096.679.688	0	302.905.670.166.016
17	Pantanal_Sul	Natural	-751.827.070.102.253	785.848.967.690.219	Dry	Night	0.582303941249847	65.371.044.921.875	0	315.094.970.703.125
17	Pantanal_Sul	Natural	-751.559.731.660.387	785.858.567.280.342	Dry	Day	0.555587291717529	56.156.201.171.875	0	219.399.703.979.492
17	Pantanal_Sul	Natural	-751.350.208.544.495	785.843.742.082.819	Dry	Day	0.733258366584778	306.852.478.027.344	641.942.358.016.968	181.568.717.956.543
17	Pantanal_Sul	Natural	-75.174.057.954.372	785.824.899.666.429	Dry	Day	0.621472835540771	399.089.935.302.734	0	985.543.594.360.352
17	Pantanal_Sul	Natural	-751.802.083.663.643	785.845.318.743.686	Dry	Night	0.452442914247513	610.243.774.414.062	0	272.965.179.443.359
17	Pantanal_Sul	Natural	-751.795.661.095.517	78.584.457.446.992	Dry	Night	0.416312038898468	599.451.843.261.719	0	261.555.084.228.516
17	Pantanal_Sul	Natural	-751.583.325.086.745	785.849.513.340.551	Dry	Night	0.609286606311798	5.432.099.609.375	0	148.315.078.735.352
17	Pantanal_Sul	Natural	-751.345.836.358.887	785.845.471.126.906	Dry	Day	0.581827580928802	310.961.273.193.359	0	315.140.743.255.615
17	Pantanal_Sul	Natural	-751.819.525.320.698	785.810.490.409.432	Dry	Day	0.702473640441895	342.679.382.324.219	731.926.918.029.785	453.921.794.891.357
17	Pantanal_Sul	Natural	-751.700.787.262.503	785.840.295.913.713	Dry	Day	0.567932367324829	525.817.016.601.562	0	163.638.656.616.211
17	Pantanal_Sul	Natural	-751.896.945.265.014	785.848.346.915.606	Dry	Night	0.542581140995026	681.321.350.097.656	0	282.345.184.326.172
17	Pantanal_Sul	Natural	-751.889.138.805.747	785.850.749.498.772	Dry	Night	0.533822357654572	696.452.758.789.062	0	301.220.794.677.734
17	Pantanal_Sul	Natural	-751.558.701.831.066	785.858.713.357.306	Dry	Night	0.591698169708252	562.599.426.269.531	0	221.279.312.133.789
17	Pantanal_Sul	Natural	-751.299.650.091.164	785.845.877.242.329	Dry	Day	0.588012993335724	273.741.577.148.438	10.931.884.765.625	330.460.052.490.234
17	Pantanal_Sul	Natural	-751.732.032.039.216	785.817.910.873.568	Dry	Day	0.619000792503357	336.135.131.835.938	0	387.830.963.134.766
17	Pantanal_Sul	Natural	-75.188.800.761.584	785.847.242.155.564	Dry	Night	0.56196802854538	666.696.655.273.438	0	283.365.020.751.953
17	Pantanal_Sul	Natural	-75.188.604.027.121	78.585.079.548.249	Dry	Night	0.519739508628845	697.215.637.207.031	0	304.039.520.263.672
17	Pantanal_Sul	Natural	-751.658.346.387.592	78.585.126.916.489	Dry	Night	0.519504427909851	619.881.713.867.188	0	205.461.669.921.875
17	Pantanal_Sul	Natural	-751.335.111.951.291	785.843.763.494.345	Dry	Day	0.704500079154968	294.230.987.548.828	731.926.918.029.785	14.210.000.038.147
17	Pantanal_Sul	Natural	-751.826.738.353.531	785.811.116.229.735	Dry	Day	0.492158800363541	352.828.948.974.609	574.170.684.814.453	574.170.684.814.453
17	Pantanal_Sul	Natural	-751.732.770.278.051	785.818.078.825.478	Dry	Day	0.638774275779724	336.135.131.835.938	0	387.830.963.134.766
17	Pantanal_Sul	Natural	-751.776.740.129.073	785.845.123.956.294	Dry	Night	0.498757719993591	597.613.525.390.625	0	251.531.661.987.305
17	Pantanal_Sul	Natural	-751.795.366.813.847	785.847.694.673.022	Dry	Night	0.529123663902283	627.217.468.261.719	0	281.475.433.349.609
17	Pantanal_Sul	Natural	-751.637.712.690.867	785.854.751.754.862	Dry	Night	0.533140778541565	614.228.515.625	0	22.249.577.331.543
17	Pantanal_Sul	Natural	-751.277.911.616.908	785.848.132.685.261	Dry	Day	0.633200943470001	269.585.235.595.703	202.999.997.138.977	568.400.001.525.879
17	Pantanal_Sul	Natural	-751.241.255.457.748	78.584.623.420.418	Dry	Day	0.559027433395386	229.533.676.147.461	574.170.684.814.453	387.830.963.134.766
17	Pantanal_Sul	Natural	-751.843.557.310.585	785.848.129.518.718	Dry	Night	0.597005188465118	651.908.203.125	0	321.189.361.572.266
17	Pantanal_Sul	Natural	-751.885.563.189.848	785.851.279.239.786	Dry	Night	0.548648357391357	7.007.529.296.875	0	306.334.991.455.078
17	Pantanal_Sul	Natural	-751.832.598.556.815	785.851.778.013.787	Dry	Night	0.597592771053314	680.149.963.378.906	0	337.401.641.845.703
17	Pantanal_Sul	Natural	-751.356.717.759.324	785.850.346.718.484	Dry	Day	0.493231475353241	345.958.709.716.797	0	81.250.732.421.875
17	Pantanal_Sul	Natural	-751.273.878.625.231	785.844.532.114.576	Dry	Day	0.673843383789062	245.227.020.263.672	0	223.299.999.237.061
17	Pantanal_Sul	Natural	-751.736.235.305.517	785.817.765.783.457	Dry	Day	0.674286723136902	336.765.930.175.781	0	401.919.479.370.117
17	Pantanal_Sul	Natural	-75.193.020.135.209	785.847.652.262.284	Dry	Night	0.559875965118408	693.089.660.644.531	0	24.885.514.831.543
17	Pantanal_Sul	Natural	-7.518.930.413.667	785.844.937.604.899	Dry	Night	0.55427223443985	649.866.394.042.969	0	269.814.422.607.422
17	Pantanal_Sul	Natural	-751.675.199.746.482	785.847.163.356.762	Dry	Night	0.518463373184204	585.492.248.535.156	0	186.804.122.924.805
17	Pantanal_Sul	Natural	-751.340.080.369.955	785.848.421.579.988	Dry	Day	0.542031288146973	322.131.011.962.891	0	609.338.226.318.359
17	Pantanal_Sul	Natural	-751.670.396.237.601	7.858.222.562.425	Dry	Day	0.703359007835388	345.296.966.552.734	836.990.451.812.744	292.770.767.211.914
17	Pantanal_Sul	Natural	-75.168.842.619.464	785.822.230.637.478	Dry	Day	0.656128823757172	352.472.534.179.688	0	418.495.216.369.629
17	Pantanal_Sul	Natural	-75.179.881.258.532	785.842.917.019.235	Dry	Night	0.47891041636467	586.511.962.890.625	0	25.511.051.940.918
17	Pantanal_Sul	Natural	-751.658.199.282.897	785.851.100.577.572	Dry	Night	0.518716812133789	619.173.278.808.594	0	203.860.931.396.484
17	Pantanal_Sul	Natural	-751.303.000.164.832	785.850.970.312.396	Dry	Day	0.611856877803802	307.844.665.527.344	0	83.254.753.112.793
17	Pantanal_Sul	Natural	-751.339.450.333.941	785.836.489.166.848	Dry	Day	0.709419727325439	270.812.957.763.672	121.800.003.051.758	118.368.320.465.088
17	Pantanal_Sul	Natural	-751.673.038.897.824	785.867.675.784.041	Dry	Night	0.537632048130035	70.622.998.046.875	0	351.430.480.957.031
17	Pantanal_Sul	Natural	-751.551.373.110.551	785.865.197.468.015	Dry	Night	0.606819093227386	591.953.002.929.688	0	277.820.922.851.562
17	Pantanal_Sul	Natural	-751.371.184.874.544	785.848.690.247.705	Dry	Night	0.520761013031006	348.598.937.988.281	0	680.882.720.947.266
17	Pantanal_Sul	Natural	-751.263.303.056.852	785.865.281.318.921	Dry	Day	0.447456181049347	390.615.478.515.625	0	211.685.302.734.375
17	Pantanal_Sul	Natural	-751.246.544.953.165	785.844.746.519.049	Dry	Day	0.645385026931763	225.841.491.699.219	0	243.600.006.103.516
17	Pantanal_Sul	Natural	-751.733.947.952.794	785.818.102.458.381	Dry	Day	0.638774275779724	338.955.291.748.047	0	416.521.186.828.613
17	Pantanal_Sul	Natural	-751.782.237.783.998	785.845.221.044.169	Dry	Night	0.506871581077576	600.018.676.757.812	0	2.560.859.375
17	Pantanal_Sul	Natural	-751.779.914.767.809	785.845.316.012.131	Dry	Night	0.500338912010193	601.075.439.453.125	0	25.590.885.925.293
17	Pantanal_Sul	Natural	-751.537.240.120.249	785.856.164.203.416	Dry	Night	0.426441073417664	5.300.205.078.125	0	188.735.427.856.445
17	Pantanal_Sul	Natural	-751.287.226.830.679	785.851.545.787.638	Dry	Day	0.668581247329712	299.244.323.730.469	0	911.693.801.879.883
17	Pantanal_Sul	Natural	-751.708.054.506.095	785.819.736.219.294	Dry	Day	0.671411156654358	338.937.072.753.906	574.170.684.814.453	383.019.638.061.523
17	Pantanal_Sul	Natural	-751.688.620.737.387	785.842.913.595.683	Dry	Day	0.600299417972565	547.663.757.324.219	0	170.568.328.857.422
17	Pantanal_Sul	Natural	-751.890.881.672.646	785.850.797.546.591	Dry	Night	0.504647850990295	699.222.290.039.062	0	300.686.798.095.703
17	Pantanal_Sul	Natural	-751.641.593.429.066	785.853.264.592.126	Dry	Night	0.524182558059692	61.041.259.765.625	0	211.714.492.797.852
17	Pantanal_Sul	Natural	-751.335.944.899.495	785.845.902.538.738	Dry	Day	0.574295699596405	304.283.386.230.469	0	345.099.983.215.332
17	Pantanal_Sul	Natural	-751.228.433.015.313	785.848.300.035.323	Dry	Day	0.507696270942688	233.978.973.388.672	202.999.997.138.977	610.689.315.795.898
17	Pantanal_Sul	Natural	-751.260.154.711.848	785.845.084.589.518	Dry	Day	0.648361146450043	238.099.182.128.906	0	263.899.993.896.484
17	Pantanal_Sul	Natural	-751.895.190.224.785	785.850.459.537.017	Dry	Night	0.492037177085876	697.735.534.667.969	0	295.042.175.292.969
17	Pantanal_Sul	Natural	-751.896.389.563.596	785.851.035.888.587	Dry	Night	0.575947284698486	704.020.874.023.438	0	296.866.241.455.078
17	Pantanal_Sul	Natural	-751.865.820.034.474	785.850.101.117.906	Dry	Night	0.560538351535797	680.295.349.121.094	0	316.810.089.111.328
17	Pantanal_Sul	Natural	-751.261.429.526.787	78.585.137.889.492	Dry	Day	0.603426158428192	278.487.579.345.703	0	893.199.996.948.242
17	Pantanal_Sul	Natural	-751.709.960.821.372	785.820.118.940.903	Dry	Day	0.564766407012939	341.697.906.494.141	287.085.342.407.227	411.043.663.024.902
17	Pantanal_Sul	Natural	-751.725.044.430.901	785.818.847.133.599	Dry	Day	0.648387908935547	339.568.695.068.359	0	416.521.186.828.613
17	Pantanal_Sul	Natural	-751.934.818.443.511	785.853.418.554.221	Dry	Night	0.572222650051117	743.018.798.828.125	0	281.402.221.679.688
17	Pantanal_Sul	Natural	-751.926.149.086.075	785.852.265.610.337	Dry	Night	0.564892590045929	730.114.562.988.281	0	280.529.541.015.625
17	Pantanal_Sul	Natural	-75.157.402.224.633	785.873.532.823.186	Dry	Night	0.68851113319397	660.733.032.226.562	202.999.997.138.977	363.523.071.289.062
17	Pantanal_Sul	Natural	-751.294.274.701.238	785.846.670.208.395	Dry	Day	0.644120395183563	273.658.752.441.406	143.542.680.740.356	423.876.457.214.355
17	Pantanal_Sul	Natural	-751.770.065.431.536	785.813.226.561.443	Dry	Day	0.649853467941284	324.419.158.935.547	0	287.085.361.480.713
17	Pantanal_Sul	Natural	-751.785.723.517.161	785.841.859.762.947	Dry	Night	0.60066819190979	571.242.126.464.844	0	23.764.875.793.457
17	Pantanal_Sul	Natural	-751.816.014.300.567	785.842.701.463.649	Dry	Night	0.541610300540924	591.970.397.949.219	0	267.482.818.603.516
17	Pantanal_Sul	Natural	-7.517.961.641.836	785.844.523.557.246	Dry	Night	0.416312038898468	600.307.067.871.094	0	263.149.383.544.922
17	Pantanal_Sul	Natural	-751.247.216.382.661	785.851.039.277.604	Dry	Day	0.604282915592194	267.051.116.943.359	0	872.900.009.155.273
17	Pantanal_Sul	Natural	-751.246.792.803.979	785.844.289.207.421	Dry	Day	0.61811488866806	223.272.323.608.398	0	202.999.992.370.605
17	Pantanal_Sul	Natural	-751.681.432.756.744	785.822.495.358.086	Dry	Day	0.630140841007233	351.049.163.818.359	0	373.210.945.129.395
17	Pantanal_Sul	Natural	-751.941.498.821.431	785.857.572.112.072	Dry	Night	0.56599748134613	782.643.310.546.875	0	307.181.335.449.219
17	Pantanal_Sul	Natural	-751.921.792.977.913	785.858.943.251.187	Dry	Night	0.614193499088287	785.927.307.128.906	0	330.148.162.841.797
17	Pantanal_Sul	Natural	-751.875.794.152.997	785.867.993.937.665	Dry	Night	0.535480141639709	845.769.714.355.469	0	405.659.820.556.641
17	Pantanal_Sul	Natural	-751.303.746.240.811	785.853.897.961.543	Dry	Day	0.585062205791473	327.591.949.462.891	0	113.698.120.117.188
17	Pantanal_Sul	Natural	-751.234.315.466.255	78.585.175.799.087	Dry	Day	0.646879971027374	263.345.062.255.859	0	939.300.079.345.703
17	Pantanal_Sul	Natural	-751.785.840.135.626	785.837.342.216.982	Dry	Day	0.420086532831192	530.230.407.714.844	0	216.221.206.665.039
17	Pantanal_Sul	Natural	-7.519.224.389.052	785.859.228.285.577	Dry	Night	0.6163449883461	787.705.383.300.781	0	331.586.700.439.453
17	Pantanal_Sul	Natural	-751.967.317.486.671	785.856.032.692.837	Dry	Night	0.523190259933472	782.688.110.351.562	0	277.130.310.058.594
17	Pantanal_Sul	Natural	-751.246.168.807.245	785.849.500.908.443	Dry	Day	0.599353969097137	255.570.465.087.891	0	710.500.030.517.578
17	Pantanal_Sul	Natural	-751.725.899.534.294	78.581.685.032.164	Dry	Day	0.649612188339233	322.642.303.466.797	453.921.794.891.357	25.837.682.723.999
17	Pantanal_Sul	Natural	-751.920.837.039.431	785.859.781.889.648	Dry	Night	0.604477167129517	792.077.270.507.812	0	337.328.338.623.047
17	Pantanal_Sul	Natural	-751.922.355.370.249	785.863.889.210.868	Dry	Night	0.572648048400879	82.892.138.671.875	0	365.963.439.941.406
17	Pantanal_Sul	Natural	-751.902.931.883.087	785.861.917.482.026	Dry	Night	0.569216072559357	801.626.403.808.594	0	364.609.710.693.359
17	Pantanal_Sul	Natural	-751.712.584.044.672	785.822.832.595.582	Dry	Day	0.623355031013489	367.704.681.396.484	0	637.109.603.881.836
17	Pantanal_Sul	Natural	-75.157.184.528.288	785.831.523.530.363	Dry	Night	0.565438151359558	415.094.055.175.781	574.170.684.814.453	836.990.451.812.744
17	Pantanal_Sul	Natural	-751.897.350.415.803	785.856.392.931.868	Dry	Night	0.551576972007751	750.144.714.355.469	0	330.347.808.837.891
17	Pantanal_Sul	Natural	-751.790.374.860.442	785.866.022.930.607	Dry	Night	0.584821879863739	798.592.834.472.656	0	403.648.529.052.734
17	Pantanal_Sul	Natural	-75.124.977.009.656	785.844.002.115.518	Dry	Day	0.56889021396637	22.224.560.546.875	0	162.399.997.711.182
17	Pantanal_Sul	Natural	-751.821.706.855.131	785.861.098.277.593	Dry	Day	0.484208554029465	761.101.135.253.906	0	387.830.963.134.766
17	Pantanal_Sul	Natural	-751.415.709.912.719	785.833.922.283.081	Dry	Night	0.528075397014618	339.665.771.484.375	0	263.899.993.896.484
17	Pantanal_Sul	Natural	-7.514.626.304.211	785.840.310.479.473	Dry	Night	0.551159560680389	398.469.909.667.969	0	143.542.680.740.356
17	Pantanal_Sul	Natural	-75.180.732.976.086	785.856.824.183.544	Dry	Night	0.536105453968048	71.623.046.875	0	349.077.362.060.547
17	Pantanal_Sul	Natural	-751.256.117.408.443	785.844.241.536.105	Dry	Day	0.656395256519318	229.856.597.900.391	0	182.700.004.577.637
17	Pantanal_Sul	Natural	-751.805.800.035.238	78.581.020.405.115	Dry	Day	0.570714831352234	330.098.236.083.984	202.999.997.138.977	136.176.538.467.407
17	Pantanal_Sul	Natural	-751.706.493.111.503	78.581.853.372.477	Dry	Day	0.655020356178284	327.327.667.236.328	146.385.383.605.957	272.353.076.934.814
17	Pantanal_Sul	Natural	-751.468.080.722.959	785.840.022.365.916	Dry	Night	0.574553310871124	403.275.726.318.359	0	128.388.471.603.394
17	Pantanal_Sul	Natural	-751.466.743.489.664	785.839.685.513.866	Dry	Night	0.599826216697693	400.795.227.050.781	202.999.997.138.977	103.510.093.688.965
17	Pantanal_Sul	Natural	-751.518.554.985.958	78.583.697.419.646	Dry	Night	0.606901347637177	446.530.792.236.328	405.999.994.277.954	836.990.451.812.744
17	Pantanal_Sul	Natural	-751.268.148.790.037	785.857.092.316.403	Dry	Day	0.594714403152466	327.510.162.353.516	0	148.190.002.441.406
17	Pantanal_Sul	Natural	-75.128.300.837.046	785.845.082.716.067	Dry	Day	0.700290441513062	255.812.225.341.797	287.085.342.407.227	270.835.781.097.412
17	Pantanal_Sul	Natural	-751.409.577.992.433	785.834.978.184.502	Dry	Day	0.495770782232285	335.398.773.193.359	0	182.700.004.577.637
17	Pantanal_Sul	Natural	-751.469.803.005.404	785.839.661.283.161	Dry	Night	0.613163888454437	404.724.182.128.906	0	118.368.320.465.088
17	Pantanal_Sul	Natural	-751.465.325.773.022	7.858.392.304.982	Dry	Night	0.519895017147064	399.786.315.917.969	453.921.794.891.357	641.942.358.016.968
17	Pantanal_Sul	Natural	-751.231.999.695.676	785.848.925.830.727	Dry	Night	0.606003642082214	241.151.702.880.859	0	660.920.104.980.469
17	Pantanal_Sul	Natural	-751.707.384.791.405	785.816.038.070.783	Dry	Day	0.453268647193909	305.782.958.984.375	101.499.996.185.303	836.990.451.812.744
17	Pantanal_Sul	Natural	-751.583.191.678.099	785.816.824.267.579	Dry	Day	0.614041805267334	269.011.383.056.641	10.931.884.765.625	25.837.682.723.999
17	Pantanal_Sul	Natural	-751.578.352.008.829	785.831.475.814.534	Dry	Night	0.611063838005066	413.532.470.703.125	287.085.342.407.227	128.388.471.603.394
17	Pantanal_Sul	Natural	-751.576.301.651.258	785.831.355.241.061	Dry	Night	0.628827750682831	413.368.011.474.609	453.921.794.891.357	10.931.884.765.625
17	Pantanal_Sul	Natural	-751.722.227.757.188	785.837.508.772.647	Dry	Night	0.626682698726654	505.600.433.349.609	0	160.485.595.703.125
17	Pantanal_Sul	Natural	-751.307.553.563.312	785.844.579.778.149	Dry	Day	0.334662675857544	273.711.456.298.828	641.942.358.016.968	202.999.992.370.605
17	Pantanal_Sul	Natural	-751.327.106.389.145	785.843.284.379.467	Dry	Day	0.656899034976959	285.155.395.507.812	453.921.794.891.357	101.499.996.185.303
17	Pantanal_Sul	Natural	-751.408.075.906.204	785.835.315.154.825	Dry	Day	0.600923717021942	333.735.961.914.062	0	162.399.997.711.182
17	Pantanal_Sul	Natural	-751.416.172.060.234	785.834.569.222.906	Dry	Night	0.547265708446503	340.780.120.849.609	0	191.509.819.030.762
17	Pantanal_Sul	Natural	-7.514.195.505.581	785.834.618.569.211	Dry	Night	0.556881725788116	344.795.379.638.672	0	173.443.279.266.357
17	Pantanal_Sul	Natural	-751.437.205.172.847	785.834.689.390.291	Dry	Night	0.544457376003265	362.876.342.773.438	0	154.600.191.116.333
17	Pantanal_Sul	Natural	-75.131.723.259.105	785.846.284.354.821	Dry	Day	0.597038328647614	291.083.892.822.266	0	379.235.305.786.133
17	Pantanal_Sul	Natural	-751.590.624.522.958	785.816.415.232.121	Dry	Day	0.717612206935883	265.999.725.341.797	114.834.136.962.891	2.186.376.953.125
17	Pantanal_Sul	Natural	-75.160.910.239.052	785.832.582.350.757	Dry	Night	0.467003226280212	429.214.202.880.859	0	43.062.801.361.084
17	Pantanal_Sul	Natural	-751.553.428.900.821	785.834.139.677.212	Dry	Night	0.611134052276611	440.626.922.607.422	453.921.794.891.357	114.834.136.962.891
17	Pantanal_Sul	Natural	-751.389.445.633.571	785.841.123.239.072	Dry	Night	0.434457004070282	331.443.725.585.938	811.999.988.555.908	202.999.997.138.977
17	Pantanal_Sul	Natural	-751.335.950.853.697	785.849.338.341.385	Dry	Day	0.47664600610733	323.586.090.087.891	0	690.199.966.430.664
17	Pantanal_Sul	Natural	-751.753.425.735.031	785.812.435.457.854	Dry	Day	0.538645207881927	307.302.032.470.703	0	128.388.471.603.394
17	Pantanal_Sul	Natural	-751.582.227.849.863	785.817.951.252.475	Dry	Day	0.602685868740082	280.771.820.068.359	287.085.342.407.227	211.938.228.607.178
17	Pantanal_Sul	Natural	-751.444.457.546.697	785.835.167.977.473	Dry	Night	0.517492413520813	369.794.464.111.328	0	731.926.918.029.785
17	Pantanal_Sul	Natural	-751.448.539.014.423	785.834.401.903.511	Dry	Night	0.530900776386261	372.658.477.783.203	0	118.368.320.465.088
17	Pantanal_Sul	Natural	-751.468.001.225.178	785.831.568.362.808	Dry	Night	0.563972532749176	390.288.299.560.547	0	264.679.622.650.146
17	Pantanal_Sul	Natural	-751.254.789.656.842	785.851.373.234.139	Dry	Day	0.57938814163208	274.170.257.568.359	0	893.199.996.948.242
17	Pantanal_Sul	Natural	-751.335.077.021.337	785.842.922.578.028	Dry	Day	0.561321616172791	288.695.678.710.938	114.834.136.962.891	609.000.015.258.789
17	Pantanal_Sul	Natural	-751.533.907.037.107	785.851.049.499.974	Dry	Day	0.633592665195465	503.063.323.974.609	0	139.952.270.507.812
17	Pantanal_Sul	Natural	-751.434.141.245.719	785.835.291.381.362	Dry	Night	0.557753682136536	359.768.463.134.766	0	101.499.996.185.303
17	Pantanal_Sul	Natural	-751.438.305.958.502	785.833.510.603.534	Dry	Night	0.547957062721252	361.374.206.542.969	0	259.966.850.280.762
17	Pantanal_Sul	Natural	-751.461.235.348.686	785.832.119.821.446	Dry	Night	0.580377876758575	384.576.507.568.359	0	25.837.682.723.999
17	Pantanal_Sul	Natural	-751.803.816.254.828	785.809.313.086.273	Dry	Day	0.486779659986496	32.238.037.109.375	121.800.003.051.758	405.999.994.277.954
17	Pantanal_Sul	Natural	-751.586.277.161.265	785.817.232.873.262	Dry	Day	0.620323657989502	273.334.808.349.609	641.942.358.016.968	215.791.969.299.316
17	Pantanal_Sul	Natural	-751.583.043.599.818	78.584.853.164.202	Dry	Night	0.611490309238434	539.575.378.417.969	0	139.657.501.220.703
17	Pantanal_Sul	Natural	-751.436.167.952.443	785.835.456.210.003	Dry	Night	0.547663688659668	362.097.595.214.844	0	811.999.988.555.908
17	Pantanal_Sul	Natural	-751.383.894.923.914	785.836.873.862.553	Dry	Night	0.541645705699921	315.121.124.267.578	0	731.926.918.029.785
17	Pantanal_Sul	Natural	-75.153.056.514.163	785.828.158.568.686	Dry	Day	0.47675696015358	379.805.358.886.719	0	143.542.680.740.356
17	Pantanal_Sul	Natural	-751.722.580.448.137	78.581.584.635.129	Dry	Day	0.544283509254456	311.986.633.300.781	10.931.884.765.625	158.548.069.000.244
17	Pantanal_Sul	Natural	-751.319.745.834.006	785.858.440.222.949	Dry	Day	0.612765252590179	370.384.613.037.109	0	158.807.769.775.391
17	Pantanal_Sul	Natural	-751.398.658.142.173	785.841.747.891.381	Dry	Night	0.554536461830139	343.088.012.695.312	0	10.931.884.765.625
17	Pantanal_Sul	Natural	-751.418.105.009.099	785.840.691.753.142	Dry	Night	0.42624843120575	356.922.271.728.516	836.990.451.812.744	405.999.994.277.954
17	Pantanal_Sul	Natural	-751.543.651.572.634	785.842.980.801.549	Dry	Night	0.594843804836273	483.792.053.222.656	0	717.713.394.165.039
17	Pantanal_Sul	Natural	-751.730.648.335.291	785.812.722.933.534	Dry	Day	0.503739416599274	292.665.191.650.391	731.926.918.029.785	453.921.794.891.357
17	Pantanal_Sul	Natural	-751.343.225.918.867	785.836.679.394.333	Dry	Day	0.567191004753113	2.752.578.125	101.499.996.185.303	101.499.996.185.303
17	Pantanal_Sul	Natural	-751.523.322.126.217	785.852.563.097.987	Dry	Night	0.611928582191467	500.225.128.173.828	0	149.573.944.091.797
17	Pantanal_Sul	Natural	-751.428.827.585.903	78.584.069.108.015	Dry	Night	0.50148868560791	368.510.711.669.922	405.999.994.277.954	731.926.918.029.785
17	Pantanal_Sul	Natural	-751.692.607.001.778	785.857.323.035.064	Dry	Night	0.486605525016785	675.041.381.835.938	0	274.920.776.367.188
17	Pantanal_Sul	Natural	-751.240.886.334.586	785.845.344.690.291	Dry	Day	0.475308865308762	224.523.880.004.883	287.085.342.407.227	307.194.747.924.805
17	Pantanal_Sul	Natural	-751.306.825.334.645	785.849.527.643.666	Dry	Day	0.560308396816254	302.531.311.035.156	0	690.199.966.430.664
17	Pantanal_Sul	Natural	-751.343.235.368.719	78.583.538.254.991	Dry	Day	0.698861122131348	272.368.225.097.656	158.548.069.000.244	223.299.999.237.061
17	Pantanal_Sul	Natural	-751.473.538.565.568	785.833.081.813.907	Dry	Night	0.576547503471375	397.351.440.429.688	0	114.834.136.962.891
17	Pantanal_Sul	Natural	-751.473.965.775.236	785.833.393.207.825	Dry	Night	0.528836369514465	397.724.609.375	0	86.125.602.722.168
17	Pantanal_Sul	Natural	-751.453.195.128.001	785.833.389.969.195	Dry	Night	0.527238607406616	377.525.421.142.578	202.999.997.138.977	187.156.753.540.039
17	Pantanal_Sul	Natural	-751.284.426.554.687	785.854.714.656.471	Dry	Day	0.487245827913284	320.129.119.873.047	0	123.480.079.650.879
17	Pantanal_Sul	Natural	-751.308.661.383.612	785.847.485.744.774	Dry	Day	0.547379314899445	289.885.131.835.938	287.085.342.407.227	487.200.012.207.031
17	Pantanal_Sul	Natural	-751.273.640.318.298	785.843.692.585.025	Dry	Day	0.604601562023163	24.047.575.378.418	0	14.210.000.038.147
17	Pantanal_Sul	Natural	-751.902.283.241.089	785.854.903.105.735	Dry	Night	0.584419429302216	740.574.523.925.781	0	316.263.305.664.062
17	Pantanal_Sul	Natural	-751.790.603.476.861	785.849.906.922.556	Dry	Night	0.463554412126541	646.165.283.203.125	0	292.946.655.273.438
17	Pantanal_Sul	Natural	-751.475.757.902.068	785.832.266.239.701	Dry	Night	0.597573161125183	398.754.211.425.781	0	173.443.279.266.357
17	Pantanal_Sul	Natural	-751.597.880.464.575	785.817.593.625.737	Dry	Day	0.588133573532104	279.477.264.404.297	0	101.499.996.185.303
17	Pantanal_Sul	Natural	-75.157.938.931.638	785.817.952.500.568	Dry	Day	0.583197891712189	280.500.152.587.891	453.921.794.891.357	231.455.612.182.617
17	Pantanal_Sul	Natural	-751.754.906.405.146	78.585.636.501.205	Dry	Night	0.480969995260239	694.639.770.507.812	0	307.181.335.449.219
17	Pantanal_Sul	Natural	-751.772.497.420.512	785.854.778.790.573	Dry	Night	0.484819024801254	685.085.144.042.969	0	309.579.986.572.266
17	Pantanal_Sul	Natural	-751.776.512.969.269	785.853.915.921.909	Dry	Night	0.486388623714447	678.824.829.101.562	0	307.523.223.876.953
17	Pantanal_Sul	Natural	-7.512.751.344.099	785.850.845.772.392	Dry	Day	0.593900740146637	286.085.998.535.156	0	852.600.021.362.305
17	Pantanal_Sul	Natural	-751.453.667.398.786	785.833.199.074.707	Dry	Day	0.543702661991119	377.323.425.292.969	202.999.997.138.977	20.702.018.737.793
17	Pantanal_Sul	Natural	-751.847.485.346.358	785.821.612.713.425	Dry	Day	0.580266058444977	437.863.983.154.297	0	110.816.436.767.578
17	Pantanal_Sul	Natural	-751.419.947.620.481	785.840.981.070.034	Dry	Night	0.579241871833801	359.487.731.933.594	609.000.015.258.789	609.000.015.258.789
17	Pantanal_Sul	Natural	-751.415.513.336.263	785.841.102.848.919	Dry	Night	0.522911787033081	35.629.248.046.875	574.170.684.814.453	731.926.918.029.785
17	Pantanal_Sul	Natural	-751.482.430.353.304	785.832.098.686.607	Dry	Night	0.67754727602005	404.703.796.386.719	0	158.548.069.000.244
17	Pantanal_Sul	Natural	-751.773.638.076.541	785.809.961.914.073	Dry	Day	0.404638797044754	303.856.475.830.078	167.398.090.362.549	0
17	Pantanal_Sul	Natural	-751.644.921.550.274	785.821.173.703.613	Dry	Day	0.624723076820374	326.754.333.496.094	365.963.439.941.406	287.085.342.407.227
17	Pantanal_Sul	Natural	-751.485.785.892.799	785.855.010.966.921	Dry	Night	0.591608643531799	480.098.205.566.406	0	159.028.182.983.398
17	Pantanal_Sul	Natural	-751.425.289.724.559	785.840.455.141.239	Dry	Night	0.36991012096405	364.027.160.644.531	731.926.918.029.785	287.085.342.407.227
17	Pantanal_Sul	Natural	-751.641.446.031.519	785.849.227.110.368	Dry	Night	0.576204061508179	595.790.283.203.125	0	178.235.855.102.539
17	Pantanal_Sul	Natural	-751.292.279.894.897	785.842.777.632.588	Dry	Day	0.5675448179245	250.316.375.732.422	0	609.000.015.258.789
17	Pantanal_Sul	Natural	-751.682.150.714.982	785.816.492.645.049	Dry	Day	0.318332076072693	297.822.509.765.625	325.433.769.226.074	0
17	Pantanal_Sul	Natural	-751.704.376.062.242	785.819.593.952.419	Dry	Day	0.699594855308533	335.202.117.919.922	101.499.996.185.303	345.099.983.215.332
17	Pantanal_Sul	Natural	-751.548.660.005.231	785.826.744.170.574	Dry	Night	0.645985841751099	365.450.744.628.906	0	101.499.996.185.303
17	Pantanal_Sul	Natural	-751.561.128.484.253	785.825.927.740.497	Dry	Night	0.578336715698242	357.746.826.171.875	287.085.342.407.227	405.999.994.277.954
17	Pantanal_Sul	Natural	-751.517.605.668.722	785.830.322.612.401	Dry	Night	0.513883888721466	402.805.419.921.875	101.499.996.185.303	86.125.602.722.168
17	Pantanal_Sul	Natural	-751.298.637.095.307	785.848.590.754.352	Dry	Day	0.562578737735748	291.105.102.539.062	0	61.203.742.980.957
17	Pantanal_Sul	Natural	-751.276.255.453.132	785.846.695.689.043	Dry	Day	0.794944822788239	260.955.688.476.562	128.388.471.603.394	426.300.010.681.152
17	Pantanal_Sul	Natural	-751.617.391.405.503	785.849.661.175.599	Dry	Day	0.60509592294693	576.166.076.660.156	0	168.929.672.241.211
17	Pantanal_Sul	Natural	-751.426.716.486.037	785.841.318.236.995	Dry	Night	0.624660432338715	368.477.142.333.984	0	10.931.884.765.625
17	Pantanal_Sul	Natural	-751.579.466.392.159	785.861.881.172.341	Dry	Night	0.544985413551331	595.842.163.085.938	0	257.233.917.236.328
17	Pantanal_Sul	Natural	-751.463.392.358.989	785.832.002.245.555	Dry	Night	0.550095558166504	386.468.505.859.375	0	25.837.682.723.999
17	Pantanal_Sul	Natural	-751.834.283.852.849	785.810.446.373.597	Dry	Day	0.634898602962494	354.227.722.167.969	405.999.994.277.954	0
17	Pantanal_Sul	Natural	-751.705.817.005.324	785.819.735.635.315	Dry	Day	0.664180159568787	337.956.909.179.688	731.926.918.029.785	372.658.462.524.414
17	Pantanal_Sul	Natural	-75.140.527.777.535	785.835.723.134.714	Dry	Night	0.586091160774231	332.455.505.371.094	0	123.480.081.558.228
17	Pantanal_Sul	Natural	-751.417.546.912.815	785.835.482.417.725	Dry	Night	0.448154151439667	34.408.349.609.375	0	10.931.884.765.625
17	Pantanal_Sul	Natural	-751.453.802.136.939	785.834.233.776.058	Wet	Night	0.503444314002991	378.441.223.144.531	0	10.931.884.765.625
17	Pantanal_Sul	Natural	-751.294.877.278.828	785.850.271.530.397	Wet	Day	0.543747663497925	297.697.967.529.297	0	778.049.011.230.469
17	Pantanal_Sul	Natural	-751.579.739.657.089	785.816.272.312.367	Wet	Day	0.711119890213013	264.407.012.939.453	16.366.382.598.877	315.140.743.255.615
17	Pantanal_Sul	Natural	-751.637.854.506.552	785.809.790.390.365	Wet	Day	0.510762870311737	218.807.250.976.562	200.959.739.685.059	34.569.652.557.373
17	Pantanal_Sul	Natural	-751.570.001.812.338	785.832.101.384.649	Wet	Night	0.563381671905518	419.011.871.337.891	453.921.794.891.357	86.125.602.722.168
17	Pantanal_Sul	Natural	-751.678.090.107.139	785.837.196.676.262	Wet	Night	0.522005915641785	489.646.759.033.203	0	124.890.380.859.375
17	Pantanal_Sul	Natural	-751.449.255.331.753	785.832.863.946.663	Wet	Night	0.644190311431885	372.907.196.044.922	0	256.776.943.206.787
17	Pantanal_Sul	Natural	-751.570.586.591.939	785.816.871.700.142	Wet	Day	0.675593614578247	267.444.305.419.922	187.156.753.540.039	35.510.498.046.875
17	Pantanal_Sul	Natural	-751.707.903.557.477	785.818.725.361.747	Wet	Day	0.681125104427338	330.098.236.083.984	118.368.320.465.088	299.725.914.001.465
17	Pantanal_Sul	Natural	-751.555.989.136.745	78.583.188.253.356	Wet	Night	0.188465863466263	416.328.216.552.734	158.548.069.000.244	0
17	Pantanal_Sul	Natural	-751.466.341.691.737	78.583.334.790.795	Wet	Night	0.487781822681427	389.643.676.757.812	0	143.542.680.740.356
17	Pantanal_Sul	Natural	-751.253.470.608.069	785.849.309.862.892	Wet	Night	0.541952431201935	258.631.866.455.078	0	690.199.966.430.664
17	Pantanal_Sul	Natural	-751.324.561.303.561	785.843.669.151.822	Wet	Day	0.493597865104675	282.549.468.994.141	202.999.997.138.977	121.800.003.051.758
17	Pantanal_Sul	Natural	-751.338.626.028.356	785.836.510.609.049	Wet	Day	0.593123376369476	268.850.494.384.766	101.499.996.185.303	10.931.884.765.625
17	Pantanal_Sul	Natural	-751.630.424.113.384	78.584.269.386.177	Wet	Night	0.595939815044403	532.966.796.875	0	123.746.772.766.113
17	Pantanal_Sul	Natural	-751.491.555.140.042	785.838.436.802.292	Wet	Night	0.573193550109863	42.364.306.640.625	202.999.997.138.977	101.499.996.185.303
17	Pantanal_Sul	Natural	-751.476.359.451.334	78.583.397.046.288	Wet	Night	0.558161914348602	400.378.570.556.641	0	287.085.342.407.227
17	Pantanal_Sul	Natural	-751.305.175.342.648	785.846.093.995.865	Wet	Day	0.451851487159729	279.889.801.025.391	609.000.015.258.789	345.099.983.215.332
17	Pantanal_Sul	Natural	-751.612.517.064.849	785.826.985.256.999	Wet	Day	0.685504972934723	373.856.353.759.766	641.942.358.016.968	136.176.538.467.407
17	Pantanal_Sul	Natural	-751.612.068.495.507	785.826.721.492.434	Wet	Day	0.730018556118011	371.861.419.677.734	836.990.451.812.744	128.388.471.603.394
17	Pantanal_Sul	Natural	-751.446.217.254.769	785.839.062.173.656	Wet	Night	0.277767330408096	379.615.417.480.469	154.600.191.116.333	0
17	Pantanal_Sul	Natural	-751.535.888.456.758	785.860.748.910.494	Wet	Night	0.532121479511261	552.890.930.175.781	0	230.331.207.275.391
17	Pantanal_Sul	Natural	-751.244.390.434.115	785.845.009.918.573	Wet	Night	0.641221642494202	225.366.577.148.438	0	263.899.993.896.484
17	Pantanal_Sul	Natural	-751.538.671.278.471	785.828.832.582.035	Wet	Day	0.41434845328331	385.721.374.511.719	287.085.342.407.227	453.921.794.891.357
17	Pantanal_Sul	Natural	-751.342.206.170.017	785.836.413.868.684	Wet	Day	0.725866675376892	272.776.397.705.078	123.480.081.558.228	121.800.003.051.758
17	Pantanal_Sul	Natural	-751.698.292.400.663	785.826.987.682.117	Wet	Day	0.615620911121368	398.506.103.515.625	0	804.351.501.464.844
17	Pantanal_Sul	Natural	-751.550.058.074.902	785.833.659.525.129	Wet	Night	0.445116817951202	434.462.677.001.953	103.510.093.688.965	453.921.794.891.357
17	Pantanal_Sul	Natural	-751.428.229.713.229	785.834.065.387.631	Wet	Day	0.597353219985962	352.004.577.636.719	0	223.299.999.237.061
17	Pantanal_Sul	Natural	-751.637.875.603.913	785.819.419.535.601	Wet	Day	0.285974532365799	307.496.429.443.359	372.658.462.524.414	0
17	Pantanal_Sul	Natural	-751.430.768.158.615	785.841.029.475.683	Wet	Night	0.60294109582901	371.062.683.105.469	202.999.997.138.977	101.499.996.185.303
17	Pantanal_Sul	Natural	-751.420.347.786.542	785.841.126.451.442	Wet	Night	0.579241871833801	360.134.826.660.156	405.999.994.277.954	811.999.988.555.908
17	Pantanal_Sul	Natural	-751.307.972.619.506	785.843.568.444.687	Wet	Night	0.52298504114151	268.428.649.902.344	609.000.015.258.789	101.499.996.185.303
17	Pantanal_Sul	Natural	-751.290.487.530.773	785.853.127.878.053	Wet	Day	0.727172434329987	313.133.666.992.188	287.085.342.407.227	106.512.145.996.094
17	Pantanal_Sul	Natural	-751.825.067.237.323	785.808.979.469.766	Wet	Day	0.512776613235474	339.501.953.125	136.176.538.467.407	0
17	Pantanal_Sul	Natural	-751.614.299.152.389	785.826.743.605.937	Wet	Day	0.721015870571136	372.243.560.791.016	731.926.918.029.785	146.385.383.605.957
17	Pantanal_Sul	Natural	-751.453.492.290.406	785.834.615.764.249	Wet	Night	0.513152182102203	378.963.531.494.141	0	731.926.918.029.785
17	Pantanal_Sul	Natural	-751.451.098.833.782	785.832.286.095.733	Wet	Night	0.560585737228394	374.451.080.322.266	0	309.200.382.232.666
17	Pantanal_Sul	Natural	-751.312.046.119.941	785.847.102.038.599	Wet	Night	0.611410975456238	29.073.681.640.625	202.999.997.138.977	44.844.165.802.002
17	Pantanal_Sul	Natural	-751.306.635.380.512	785.848.806.495.167	Wet	Day	0.550630450248718	297.088.256.835.938	0	629.300.003.051.758
17	Pantanal_Sul	Natural	-751.342.293.421.488	785.836.463.020.149	Wet	Day	0.725866675376892	272.776.397.705.078	123.480.081.558.228	121.800.003.051.758
17	Pantanal_Sul	Natural	-751.698.399.638.231	785.839.285.596.403	Wet	Night	0.547253966331482	514.916.198.730.469	0	153.597.366.333.008
17	Pantanal_Sul	Natural	-75.142.163.680.263	785.840.476.629.249	Wet	Night	0.376454383134842	36.015.771.484.375	101.499.996.185.303	202.999.997.138.977
17	Pantanal_Sul	Natural	-751.473.089.429.942	785.840.933.423.093	Wet	Night	0.609580516815186	409.899.169.921.875	0	237.605.400.085.449
17	Pantanal_Sul	Natural	-751.514.524.303.731	785.830.535.802.397	Wet	Day	0.510816514492035	404.968.475.341.797	811.999.988.555.908	86.125.602.722.168
17	Pantanal_Sul	Natural	-751.282.167.275.823	785.847.701.217.673	Wet	Day	0.749744832515717	270.439.880.371.094	609.000.015.258.789	529.359.245.300.293
17	Pantanal_Sul	Natural	-751.706.913.491.747	785.819.687.463.247	Wet	Day	0.671411156654358	337.163.391.113.281	731.926.918.029.785	365.963.439.941.406
17	Pantanal_Sul	Natural	-751.477.447.859.209	785.838.821.191.692	Wet	Night	0.512879133224487	410.667.541.503.906	405.999.994.277.954	641.942.358.016.968
17	Pantanal_Sul	Natural	-751.477.004.403.405	785.838.391.196.505	Wet	Night	0.39612689614296	407.342.651.367.188	101.499.996.185.303	0
17	Pantanal_Sul	Natural	-751.653.235.260.121	785.838.682.009.199	Wet	Night	0.546203553676605	497.399.719.238.281	0	115.406.883.239.746
17	Pantanal_Sul	Natural	-751.284.446.072.422	785.853.416.616.276	Wet	Day	0.600100457668304	310.105.346.679.688	0	109.488.349.914.551
17	Pantanal_Sul	Natural	-751.301.578.963.112	785.849.673.037.809	Wet	Day	0.557929039001465	298.817.108.154.297	0	711.659.088.134.766
17	Pantanal_Sul	Natural	-751.627.233.663.903	785.827.874.272.219	Wet	Day	0.607162714004517	386.644.409.179.688	0	309.866.046.905.518
17	Pantanal_Sul	Natural	-751.472.348.186.485	785.833.702.701.481	Wet	Night	0.535386621952057	395.907.257.080.078	0	86.125.602.722.168
17	Pantanal_Sul	Natural	-751.466.764.291.856	785.833.178.832.863	Wet	Night	0.575111269950867	389.447.967.529.297	0	158.548.069.000.244
17	Pantanal_Sul	Natural	-751.372.321.212.311	7.858.339.193.284	Wet	Day	0.529572129249573	297.420.989.990.234	10.931.884.765.625	365.400.009.155.273
17	Pantanal_Sul	Natural	-751.827.310.787.287	785.808.546.989.078	Wet	Day	0.47412097454071	337.859.344.482.422	146.385.383.605.957	202.999.997.138.977
17	Pantanal_Sul	Natural	-75.170.676.257.333	785.820.381.548.533	Wet	Day	0.418371766805649	344.275.085.449.219	202.999.997.138.977	435.859.489.440.918
17	Pantanal_Sul	Natural	-751.695.632.359.477	78.583.894.944.059	Wet	Night	0.541789412498474	510.435.028.076.172	0	149.284.378.051.758
17	Pantanal_Sul	Natural	-751.450.271.126.353	785.834.450.026.813	Wet	Night	0.530900776386261	374.671.142.578.125	0	10.931.884.765.625
17	Pantanal_Sul	Natural	-751.421.257.686.262	785.833.872.060.057	Wet	Night	0.543923735618591	345.708.465.576.172	0	246.960.163.116.455
17	Pantanal_Sul	Natural	-75.133.591.095.045	78.584.419.445.816	Wet	Day	0.710615694522858	296.157.440.185.547	453.921.794.891.357	182.700.004.577.637
17	Pantanal_Sul	Natural	-751.612.176.730.069	78.582.695.931.062	Wet	Day	0.726341068744659	373.856.353.759.766	641.942.358.016.968	136.176.538.467.407
17	Pantanal_Sul	Natural	-751.258.182.848.883	785.849.959.513.786	Wet	Day	0.5531947016716	267.236.206.054.688	0	751.100.006.103.516
17	Pantanal_Sul	Natural	-75.148.733.752.136	785.838.245.064.955	Wet	Night	0.404456824064255	417.262.542.724.609	574.170.684.814.453	574.170.684.814.453
17	Pantanal_Sul	Natural	-75.147.991.074.182	785.838.221.032.214	Wet	Night	0.354669481515884	411.309.265.136.719	731.926.918.029.785	202.999.997.138.977
17	Pantanal_Sul	Natural	-751.351.738.881.679	785.848.879.210.147	Wet	Night	0.534318506717682	33.445.751.953.125	0	664.960.556.030.273
17	Pantanal_Sul	Natural	-75.160.859.461.697	785.826.358.494.427	Wet	Day	0.722012937068939	367.132.659.912.109	136.176.538.467.407	731.926.918.029.785
17	Pantanal_Sul	Natural	-751.673.090.658.294	785.819.059.776.288	Wet	Day	0.643506228923798	316.185.119.628.906	309.200.382.232.666	101.499.996.185.303
17	Pantanal_Sul	Natural	-75.148.035.570.769	785.864.930.425.374	Wet	Night	0.500215649604797	533.256.713.867.188	0	25.212.077.331.543
17	Pantanal_Sul	Natural	-751.431.811.207.081	785.834.807.531.872	Wet	Night	0.578987836837769	357.141.571.044.922	0	14.210.000.038.147
17	Pantanal_Sul	Natural	-751.407.020.126.128	785.835.959.996.636	Wet	Night	0.55942177772522	334.826.934.814.453	0	101.499.996.185.303
17	Pantanal_Sul	Natural	-75.150.540.039.842	785.831.257.086.239	Wet	Day	0.631777822971344	411.869.934.082.031	0	101.499.996.185.303
17	Pantanal_Sul	Natural	-751.342.986.474.558	785.845.060.913.706	Wet	Day	0.58179497718811	305.425.628.662.109	0	267.004.814.147.949
17	Pantanal_Sul	Natural	-751.536.713.917.821	785.836.301.037.584	Wet	Night	0.510888338088989	460.850.250.244.141	202.999.997.138.977	128.388.471.603.394
17	Pantanal_Sul	Natural	-751.470.055.321.211	785.832.578.685.228	Wet	Night	0.513983428478241	392.971.496.582.031	0	172.251.205.444.336
17	Pantanal_Sul	Natural	-751.553.441.812.359	785.825.948.446.523	Wet	Night	0.669309556484222	357.424.133.300.781	0	101.499.996.185.303
17	Pantanal_Sul	Natural	-751.289.973.720.581	785.854.742.455.592	Wet	Day	0.47844335436821	322.974.212.646.484	0	122.877.899.169.922
17	Pantanal_Sul	Natural	-75.128.524.889.545	785.847.630.486.459	Wet	Day	0.765810608863831	273.696.411.132.812	609.000.015.258.789	534.009.628.295.898
17	Pantanal_Sul	Natural	-75.144.333.332.957	78.583.509.649.359	Wet	Night	0.543753862380981	369.487.884.521.484	0	907.843.589.782.715
17	Pantanal_Sul	Natural	-751.342.592.295.811	785.848.351.335.799	Wet	Day	0.554666697978973	323.796.142.578.125	0	610.351.829.528.809
17	Pantanal_Sul	Natural	-751.208.655.004.113	785.840.972.895.676	Wet	Day	0.530203700065613	171.544.006.347.656	202.999.997.138.977	136.176.538.467.407
17	Pantanal_Sul	Natural	-751.342.422.410.881	785.835.815.447.515	Wet	Day	0.740778982639313	271.299.468.994.141	146.385.383.605.957	181.568.717.956.543
17	Pantanal_Sul	Natural	-751.562.071.910.973	785.833.012.392.173	Wet	Night	0.553227245807648	428.719.482.421.875	453.921.794.891.357	86.125.602.722.168
17	Pantanal_Sul	Natural	-751.461.847.803.576	785.834.424.312.218	Wet	Night	0.515991866588593	3.867.509.765.625	0	641.942.358.016.968
17	Pantanal_Sul	Natural	-751.482.930.947.313	785.833.323.097.206	Wet	Night	0.606198728084564	405.619.201.660.156	0	574.170.684.814.453
17	Pantanal_Sul	Natural	-751.503.984.984.485	785.831.279.164.069	Wet	Day	0.628437221050262	411.869.934.082.031	0	101.499.996.185.303
17	Pantanal_Sul	Natural	-751.327.702.549.581	785.850.176.876.916	Wet	Day	0.53434020280838	323.375.885.009.766	0	791.699.981.689.453
17	Pantanal_Sul	Natural	-751.337.261.201.262	785.836.606.959.311	Wet	Day	0.593123376369476	269.378.784.179.688	101.499.996.185.303	907.843.589.782.715
17	Pantanal_Sul	Natural	-751.458.066.015.548	785.834.667.144.225	Wet	Night	0.496361494064331	382.987.365.722.656	0	609.000.015.258.789
17	Pantanal_Sul	Natural	-751.435.092.868.564	78.583.550.423.373	Wet	Night	0.540712118148804	362.097.595.214.844	0	811.999.988.555.908
17	Pantanal_Sul	Natural	-751.503.729.325.458	785.827.003.881.189	Wet	Night	0.573216259479523	369.448.852.539.062	0	416.521.186.828.613
17	Pantanal_Sul	Natural	-751.490.511.319.911	785.862.122.975.248	Wet	Day	0.611287772655487	523.802.917.480.469	0	227.305.618.286.133
17	Pantanal_Sul	Natural	-75.135.062.987.451	785.842.734.124.023	Wet	Day	0.714140951633453	302.333.740.234.375	123.480.081.558.228	811.999.988.555.908
17	Pantanal_Sul	Natural	-751.646.557.223.849	785.840.988.692.698	Wet	Night	0.544758081436157	517.952.392.578.125	0	124.956.352.233.887
17	Pantanal_Sul	Natural	-751.460.073.403.129	785.834.235.153.446	Wet	Night	0.538136661052704	384.485.443.115.234	0	907.843.589.782.715
17	Pantanal_Sul	Natural	-751.407.376.588.068	785.835.551.688.162	Wet	Night	0.605523526668549	334.087.677.001.953	0	14.210.000.038.147
17	Pantanal_Sul	Natural	-751.549.499.478.324	785.828.450.168.999	Wet	Day	0.262655556201935	381.688.598.632.812	103.510.093.688.965	0
17	Pantanal_Sul	Natural	-751.343.238.975.802	785.836.224.810.569	Wet	Day	0.679216504096985	274.237.884.521.484	10.931.884.765.625	14.210.000.038.147
17	Pantanal_Sul	Natural	-751.461.212.108.001	785.834.280.535.019	Wet	Night	0.515991866588593	38.650.048.828.125	0	836.990.451.812.744
17	Pantanal_Sul	Natural	-751.443.692.312.357	785.834.834.013.219	Wet	Night	0.541531443595886	369.192.199.707.031	0	10.931.884.765.625
17	Pantanal_Sul	Natural	-751.438.040.971.179	785.836.105.977.038	Wet	Night	0.383273869752884	365.134.887.695.312	202.999.997.138.977	202.999.997.138.977
17	Pantanal_Sul	Natural	-751.311.894.621.694	785.848.064.065.489	Wet	Day	0.583942413330078	296.803.771.972.656	0	549.601.631.164.551
17	Pantanal_Sul	Natural	-751.436.369.238.106	785.832.719.947.007	Wet	Day	0.586567163467407	358.753.326.416.016	0	320.971.183.776.855
17	Pantanal_Sul	Natural	-751.459.212.432.146	785.834.281.718.997	Wet	Night	0.536388874053955	384.485.443.115.234	0	907.843.589.782.715
17	Pantanal_Sul	Natural	-751.489.903.306.128	785.836.974.895.028	Wet	Night	0.201397240161896	418.519.836.425.781	173.443.279.266.357	0
17	Pantanal_Sul	Natural	-751.444.772.010.304	785.832.913.703.949	Wet	Day	0.584286272525787	36.886.279.296.875	0	272.353.076.934.814
17	Pantanal_Sul	Natural	-751.290.915.416.435	785.848.228.415.195	Wet	Day	0.630265951156616	282.235.717.773.438	0	585.893.325.805.664
17	Pantanal_Sul	Natural	-751.339.012.349.895	785.835.624.991.842	Wet	Day	0.757618725299835	266.881.317.138.672	118.368.320.465.088	187.156.753.540.039
17	Pantanal_Sul	Natural	-751.565.023.272.693	785.832.339.935.644	Wet	Night	0.503979384899139	422.830.047.607.422	453.921.794.891.357	86.125.602.722.168
17	Pantanal_Sul	Natural	-751.525.752.865.324	785.837.767.458.042	Wet	Night	0.574176251888275	453.921.813.964.844	0	181.568.717.956.543
17	Pantanal_Sul	Natural	-751.340.312.420.073	785.836.175.776.645	Wet	Day	0.741291344165802	270.302.703.857.422	121.800.003.051.758	136.176.538.467.407
17	Pantanal_Sul	Natural	-751.520.231.660.513	78.582.443.582.514	Wet	Day	0.652192652225494	343.795.959.472.656	0	453.921.813.964.844
17	Pantanal_Sul	Natural	-751.491.665.359.301	785.838.030.169.801	Wet	Night	0.406756162643433	4.228.056.640.625	574.170.684.814.453	609.000.015.258.789
17	Pantanal_Sul	Natural	-751.658.151.632.823	785.839.188.942.792	Wet	Night	0.549179494380951	502.727.355.957.031	0	122.693.305.969.238
17	Pantanal_Sul	Natural	-75.145.626.391.315	785.833.900.443.336	Wet	Night	0.467127054929733	379.978.912.353.516	0	143.542.680.740.356
17	Pantanal_Sul	Natural	-751.339.757.979.726	78.583.615.128.813	Wet	Day	0.741291344165802	269.806.793.212.891	123.480.081.558.228	154.600.191.116.333
17	Pantanal_Sul	Natural	-751.612.073.698.401	785.843.701.856.994	Wet	Night	0.589194059371948	54.034.619.140.625	0	117.844.955.444.336
17	Pantanal_Sul	Natural	-751.403.381.545.454	785.840.692.540.795	Wet	Night	0.300701290369034	343.454.162.597.656	101.499.996.185.303	202.999.997.138.977
17	Pantanal_Sul	Natural	-751.398.902.169.448	785.841.316.606.643	Wet	Night	0.501399874687195	341.667.755.126.953	405.999.994.277.954	731.926.918.029.785
17	Pantanal_Sul	Natural	-751.456.060.581.987	78.583.207.027.468	Wet	Day	0.54590892791748	378.364.990.234.375	0	309.200.382.232.666
17	Pantanal_Sul	Natural	-751.551.285.777.066	785.822.609.795.894	Wet	Day	0.611374318599701	324.901.489.257.812	0	263.899.993.896.484
17	Pantanal_Sul	Natural	-751.254.383.909.126	785.846.355.090.068	Wet	Day	0.668354570865631	241.979.064.941.406	0	405.999.984.741.211
17	Pantanal_Sul	Natural	-751.395.827.328.231	785.841.318.328.672	Wet	Night	0.520967841148376	337.859.344.482.422	453.921.794.891.357	609.000.015.258.789
17	Pantanal_Sul	Natural	-751.401.927.808.358	785.841.147.892.905	Wet	Night	0.505752563476562	342.883.758.544.922	609.000.015.258.789	609.000.015.258.789
17	Pantanal_Sul	Natural	-751.358.003.582.745	785.844.559.545.181	Wet	Night	0.615130960941315	317.777.679.443.359	0	263.899.993.896.484
17	Pantanal_Sul	Natural	-751.601.559.358.224	785.826.767.080.859	Wet	Day	0.711118161678314	370.111.938.476.562	129.983.425.140.381	453.921.794.891.357
17	Pantanal_Sul	Natural	-751.640.360.021.347	785.821.534.914.245	Wet	Day	0.612213253974915	327.453.521.728.516	39.883.171.081.543	287.085.342.407.227
17	Pantanal_Sul	Natural	-751.296.045.392.406	78.585.159.200.929	Wet	Day	0.548226475715637	305.405.395.507.812	202.999.997.138.977	898.948.516.845.703
17	Pantanal_Sul	Natural	-751.388.713.553.131	785.844.391.095.375	Wet	Night	0.60091108083725	344.131.408.691.406	0	340.289.993.286.133
17	Pantanal_Sul	Natural	-751.401.214.638.986	785.841.822.057.191	Wet	Night	0.637527048587799	344.986.541.748.047	0	118.368.320.465.088
17	Pantanal_Sul	Natural	-75.126.887.499.783	785.849.550.920.418	Wet	Day	0.578645169734955	272.148.742.675.781	0	710.500.030.517.578
17	Pantanal_Sul	Natural	-751.337.328.828.025	785.835.837.701.644	Wet	Day	0.774881482124329	267.351.837.158.203	10.931.884.765.625	167.398.090.362.549
17	Pantanal_Sul	Natural	-751.543.752.749.958	785.844.060.957.991	Wet	Night	0.609257638454437	486.700.714.111.328	0	808.184.814.453.125
17	Pantanal_Sul	Natural	-751.443.537.272.722	785.834.953.780.979	Wet	Night	0.547190487384796	369.487.884.521.484	0	907.843.589.782.715
17	Pantanal_Sul	Natural	-751.403.456.768.012	785.836.034.012.406	Wet	Night	0.570872724056244	331.232.299.804.688	0	907.843.589.782.715
17	Pantanal_Sul	Natural	-751.473.979.120.845	785.832.670.670.336	Wet	Day	0.611902177333832	397.019.439.697.266	0	146.385.383.605.957
17	Pantanal_Sul	Natural	-751.334.651.758.994	785.844.366.968.282	Wet	Day	0.713313043117523	295.363.250.732.422	202.999.997.138.977	202.999.992.370.605
17	Pantanal_Sul	Natural	-751.301.493.165.204	78.584.700.431.769	Wet	Day	0.498525649309158	28.257.861.328.125	907.843.589.782.715	44.844.165.802.002
17	Pantanal_Sul	Natural	-751.524.674.611.487	785.838.679.275.508	Wet	Night	0.592787802219391	455.846.893.310.547	0	259.966.850.280.762
17	Pantanal_Sul	Natural	-751.379.296.223.453	785.841.870.714.806	Wet	Night	0.544794082641602	324.958.557.128.906	405.999.994.277.954	811.999.988.555.908
17	Pantanal_Sul	Natural	-751.419.976.990.181	78.583.492.883.739	Wet	Night	0.573190450668335	345.100.006.103.516	0	154.600.191.116.333
17	Pantanal_Sul	Natural	-75.125.230.589.805	785.837.902.323.893	Wet	Day	0.0364032462239265	19.340.478.515.625	118.368.320.465.088	0
17	Pantanal_Sul	Natural	-751.613.076.876.385	785.826.575.559.765	Wet	Day	0.721015870571136	369.866.882.324.219	101.499.996.185.303	118.368.320.465.088
17	Pantanal_Sul	Natural	-751.583.891.029.327	785.843.507.167.003	Wet	Night	0.626149475574493	524.518.371.582.031	0	991.172.332.763.672
17	Pantanal_Sul	Natural	-751.491.113.908.888	785.838.436.415.904	Wet	Night	0.573193550109863	421.658.905.029.297	202.999.997.138.977	907.843.589.782.715
17	Pantanal_Sul	Natural	-751.450.851.505.873	785.834.907.353.751	Wet	Night	0.442647397518158	377.230.590.820.312	0	641.942.358.016.968
17	Pantanal_Sul	Natural	-751.322.619.300.694	785.845.902.842.563	Wet	Day	0.568786978721619	292.242.462.158.203	0	345.099.983.215.332
17	Pantanal_Sul	Natural	-751.533.392.148.168	78.582.902.456.471	Wet	Day	0.446287214756012	387.862.823.486.328	0	731.926.918.029.785
17	Pantanal_Sul	Natural	-75.132.700.326.818	785.844.364.788.781	Wet	Day	0.518015503883362	290.062.774.658.203	0	202.999.992.370.605
17	Pantanal_Sul	Natural	-751.451.771.550.313	785.834.979.097.687	Wet	Night	0.442647397518158	377.519.958.496.094	0	453.921.794.891.357
17	Pantanal_Sul	Natural	-751.429.633.757.801	785.833.631.854.092	Wet	Night	0.625047266483307	353.529.022.216.797	0	263.899.993.896.484
17	Pantanal_Sul	Natural	-751.477.552.766.518	785.833.274.936.309	Wet	Night	0.601013422012329	401.575.866.699.219	0	731.926.918.029.785
17	Pantanal_Sul	Natural	-75.150.808.351.866	785.830.680.297.859	Wet	Day	0.593659162521362	405.441.375.732.422	202.999.997.138.977	128.388.471.603.394
17	Pantanal_Sul	Natural	-751.616.327.034.673	785.827.131.152.408	Wet	Day	0.661635637283325	376.618.347.167.969	405.999.994.277.954	181.568.717.956.543
17	Pantanal_Sul	Natural	-75.160.961.102.373	785.827.755.768.989	Wet	Day	0.569202065467834	381.477.996.826.172	0	16.366.382.598.877
17	Pantanal_Sul	Natural	-751.491.795.669.371	785.838.221.482.483	Wet	Night	0.490986227989197	423.219.696.044.922	405.999.994.277.954	811.999.988.555.908
17	Pantanal_Sul	Natural	-751.494.861.895.272	785.837.622.865.809	Wet	Night	0.421112418174744	423.997.955.322.266	836.990.451.812.744	287.085.342.407.227
17	Pantanal_Sul	Natural	-751.295.162.937.348	785.848.495.702.177	Wet	Day	0.542813956737518	286.690.338.134.766	0	597.385.940.551.758
17	Pantanal_Sul	Natural	-751.368.593.567.095	785.844.364.188.715	Wet	Day	0.63699746131897	3.259.208.984.375	0	263.899.993.896.484
17	Pantanal_Sul	Natural	-751.451.323.011.809	785.834.715.333.938	Wet	Night	0.491737514734268	376.951.934.814.453	0	836.990.451.812.744
17	Pantanal_Sul	Natural	-751.446.116.200.502	785.834.713.489.443	Wet	Night	0.548771739006042	370.918.273.925.781	0	114.834.136.962.891
17	Pantanal_Sul	Natural	-751.436.648.839.412	785.833.967.342.185	Wet	Night	0.475792020559311	362.074.829.101.562	0	209.001.293.182.373
17	Pantanal_Sul	Natural	-751.295.569.305.371	785.851.808.931.333	Wet	Day	0.614212274551392	308.038.696.289.062	453.921.794.891.357	939.300.079.345.703
17	Pantanal_Sul	Natural	-751.282.479.137.122	785.842.994.744.285	Wet	Day	0.642322242259979	244.444.366.455.078	0	811.999.988.555.908
17	Pantanal_Sul	Natural	-751.452.755.065.133	785.832.696.524.078	Wet	Day	0.54379141330719	374.759.124.755.859	0	270.835.781.097.412
17	Pantanal_Sul	Natural	-751.488.206.437.604	785.837.910.144.868	Wet	Night	0.331802129745483	418.421.356.201.172	836.990.451.812.744	287.085.342.407.227
17	Pantanal_Sul	Natural	-751.575.860.773.051	785.841.586.720.463	Wet	Night	0.582713484764099	511.568.054.199.219	0	776.988.983.154.297
17	Pantanal_Sul	Natural	-751.460.686.056.645	785.834.787.230.134	Wet	Night	0.4136021733284	385.272.399.902.344	0	405.999.994.277.954
17	Pantanal_Sul	Natural	-751.336.900.937.638	785.843.500.321.154	Wet	Day	0.6745285987854	293.284.057.617.188	86.125.602.722.168	121.800.003.051.758
17	Pantanal_Sul	Natural	-751.682.343.959.036	785.819.759.887.036	Wet	Day	0.618013918399811	32.781.201.171.875	204.012.470.245.361	229.668.273.925.781
17	Pantanal_Sul	Natural	-751.480.235.286.984	785.841.729.301.487	Wet	Day	0.674985706806183	419.989.288.330.078	0	340.289.993.286.133
17	Pantanal_Sul	Natural	-751.497.425.177.919	785.838.101.735.285	Wet	Night	0.536998748779297	426.783.050.537.109	405.999.994.277.954	731.926.918.029.785
17	Pantanal_Sul	Natural	-751.543.821.086.352	785.837.261.113.744	Wet	Night	0.605638384819031	470.959.991.455.078	0	244.444.370.269.775
17	Pantanal_Sul	Natural	-751.333.995.711.688	785.843.403.656.659	Wet	Day	0.69808441400528	29.054.541.015.625	86.125.602.722.168	101.499.996.185.303
17	Pantanal_Sul	Natural	-751.656.745.913.409	785.823.263.892.492	Wet	Day	0.732411086559296	349.873.321.533.203	187.156.753.540.039	264.679.622.650.146
17	Pantanal_Sul	Natural	-751.670.253.215.153	785.820.957.029.969	Wet	Day	0.634614288806915	334.013.671.875	158.548.069.000.244	200.959.739.685.059
17	Pantanal_Sul	Natural	-75.140.664.335.455	785.840.933.751.851	Wet	Night	0.445926547050476	347.954.071.044.922	811.999.988.555.908	405.999.994.277.954
17	Pantanal_Sul	Natural	-751.409.341.018.515	785.840.330.865.277	Wet	Night	0.186730891466141	347.942.230.224.609	14.210.000.038.147	0
17	Pantanal_Sul	Natural	-751.349.597.827.436	785.842.924.307.372	Wet	Day	0.704764187335968	303.225.189.208.984	121.800.003.051.758	101.499.996.185.303
17	Pantanal_Sul	Natural	-751.343.130.142.115	785.835.575.465.889	Wet	Day	0.693184018135071	270.835.784.912.109	154.600.191.116.333	199.931.812.286.377
17	Pantanal_Sul	Natural	-751.678.649.872.898	785.821.125.943.697	Wet	Day	0.541644990444183	337.206.146.240.234	101.499.996.185.303	264.679.622.650.146
17	Pantanal_Sul	Natural	-751.407.288.096.536	78.584.148.560.917	Wet	Night	0.57686585187912	349.991.088.867.188	202.999.997.138.977	101.499.996.185.303
17	Pantanal_Sul	Natural	-751.404.826.839.465	785.841.677.613.175	Wet	Night	0.604328691959381	348.788.024.902.344	0	121.800.003.051.758
17	Pantanal_Sul	Natural	-751.305.676.612.503	785.843.308.218.827	Wet	Day	0.593939006328583	265.650.909.423.828	405.999.994.277.954	811.999.988.555.908
17	Pantanal_Sul	Natural	-75.134.591.103	785.842.295.938.493	Wet	Day	0.578276693820953	296.914.825.439.453	173.443.279.266.357	405.999.994.277.954
17	Pantanal_Sul	Natural	-751.338.113.127.281	785.836.152.315.344	Wet	Day	0.734891533851624	267.836.944.580.078	103.510.093.688.965	147.786.226.272.583
17	Pantanal_Sul	Natural	-751.403.363.927.233	785.844.583.008.117	Wet	Night	0.615574717521667	357.856.231.689.453	0	39.205.810.546.875
17	Pantanal_Sul	Natural	-751.378.091.954.098	785.841.460.600.078	Wet	Night	0.429713249206543	323.433.227.539.062	811.999.988.555.908	405.999.994.277.954
17	Pantanal_Sul	Natural	-751.384.219.675.794	785.842.088.172.865	Wet	Night	0.575141370296478	331.362.915.039.062	0	118.368.320.465.088
17	Pantanal_Sul	Natural	-751.451.643.366.284	785.835.627.797.931	Wet	Day	0.379422843456268	378.452.117.919.922	287.085.342.407.227	0
[truncated: 545,864 more rows]
